# Supplementary material for: A dual-tier plasmid network model underpins the evolutionary success of pandemic Klebsiella pneumoniae ST11
Source: Sci Rep. 2026 Jul 22;16:22970. doi: 10.1038/s41598-026-60651-2 (PMC13392022; doi:10.1038/s41598-026-60651-2)
Supplement: Supplementary file 1 — Supplementary Material 1 [file 41598_2026_60651_MOESM1_ESM.zip › Data S1.xlsx]

## Sheet: Genome accessions
Genome accessions
GCF_002852675.2
GCF_003038035.2
GCF_014162935.2
GCF_019928625.2
GCF_022789105.2
GCF_022789185.2
GCF_022789205.2
GCF_022789345.2
GCF_022789585.2
GCF_022789685.2
GCF_022789725.2
GCF_022789805.2
GCF_022789885.2
GCF_022789905.2
GCF_022789975.2
GCF_022789985.2
GCF_022790165.2
GCF_022790205.2
GCF_022790305.2
GCF_022790445.2
GCF_027558775.1
GCF_027558815.1
GCF_027558835.1
GCF_027594885.1
GCF_027594905.1
GCF_027594925.1
GCF_027594945.1
GCF_027595485.1
GCF_027595585.1
GCF_027595605.1
GCF_027595625.1
GCF_027595645.1
GCF_027595665.1
GCF_027595685.1
GCF_027595745.1
GCF_027595845.1
GCF_027886565.1
GCF_027913355.1
GCF_027941975.1
GCF_027942175.1
GCF_027942195.1
GCF_027942215.1
GCF_028219375.1
GCF_028219495.1
GCF_028219695.1
GCF_028219835.1
GCF_028219935.1
GCF_028219955.1
GCF_028219975.1
GCF_028219995.1
GCF_028220015.1
GCF_028220175.1
GCF_028220555.1
GCF_028220765.1
GCF_028220865.1
GCF_028220965.1
GCF_028220985.1
GCF_028221005.1
GCF_028221025.1
GCF_028221045.1
GCF_028221065.1
GCF_028221085.1
GCF_028221105.1
GCF_028221125.1
GCF_028221225.1
GCF_028221515.1
GCF_028221855.1
GCF_028222115.1
GCF_028222535.1
GCF_028222915.1
GCF_028223205.1
GCF_028223415.1
GCF_028223615.1
GCF_028223855.1
GCF_028224025.1
GCF_028224355.1
GCF_028224675.1
GCF_028224955.1
GCF_028225315.1
GCF_028225535.1
GCF_028225725.1
GCF_028225915.1
GCF_028226055.1
GCF_028226215.1
GCF_028226435.1
GCF_028226565.1
GCF_028364475.1
GCF_028471925.1
GCF_028583665.1
GCF_028596205.1
GCF_028609785.1
GCF_028621835.1
GCF_028622155.1
GCF_028622755.1
GCF_028626845.1
GCF_028752875.1
GCF_028753275.1
GCF_028831855.1
GCF_028872175.1
GCF_029025805.1
GCF_029025965.1
GCF_029026345.1
GCF_029026845.1
GCF_029026865.1
GCF_029167725.1
GCF_029168275.1
GCF_029201465.1
GCF_029201485.1
GCF_029201505.1
GCF_029203205.1
GCF_029223945.1
GCF_029448435.1
GCF_029541625.1
GCF_029541645.1
GCF_029541685.1
GCF_029541705.1
GCF_029541725.1
GCF_029541765.1
GCF_029541785.1
GCF_029541805.1
GCF_029541825.1
GCF_029541845.1
GCF_029541865.1
GCF_029541885.1
GCF_029541905.1
GCF_029542165.1
GCF_029542185.1
GCF_029542305.1
GCF_029581335.1
GCF_029624875.1
GCF_029624895.1
GCF_029624915.1
GCF_029624935.1
GCF_029624955.1
GCF_029624975.1
GCF_029624995.1
GCF_029625015.1
GCF_029625055.1
GCF_029625075.1
GCF_029718135.1
GCF_029773585.1
GCF_029814845.1
GCF_029834605.1
GCF_029834625.1
GCF_029853835.1
GCF_029853855.1
GCF_029853875.1
GCF_029854575.1
GCF_029854595.1
GCF_029867025.1
GCF_029889725.1
GCF_029909755.1
GCF_029952745.1
GCF_029962225.1
GCF_029962245.1
GCF_029962265.1
GCF_030007135.1
GCF_030007455.1
GCF_030011575.1
GCF_030020765.1
GCF_030020785.1
GCF_030020895.1
GCF_030035465.1
GCF_030035485.1
GCF_030035505.1
GCF_030053875.1
GCF_030061645.1
GCF_030061665.1
GCF_030061685.1
GCF_030061715.1
GCF_030061755.1
GCF_030061775.1
GCF_030061795.1
GCF_030061815.1
GCF_030061865.1
GCF_030122725.1
GCF_030168225.1
GCF_030169265.1
GCF_030169555.1
GCF_030252225.1
GCF_030252445.1
GCF_030263875.1
GCF_030271855.1
GCF_030271875.1
GCF_030271895.1
GCF_030271915.1
GCF_030271935.1
GCF_030271955.1
GCF_030271975.1
GCF_030271995.1
GCF_030272015.1
GCF_030272075.1
GCF_030284485.1
GCF_030284505.1
GCF_030291155.1
GCF_030295665.1
GCF_030316115.1
GCF_030322925.1
GCF_030323605.1
GCF_030323625.1
GCF_030323665.1
GCF_030323685.1
GCF_030323825.1
GCF_030324175.1
GCF_030347245.1
GCF_030369655.1
GCF_030388425.1
GCF_030388445.1
GCF_030406515.2
GCF_030412885.1
GCF_030414235.1
GCF_030442015.2
GCF_030442105.2
GCF_030489745.1
GCF_030489765.1
GCF_030489785.1
GCF_030489805.1
GCF_030489825.1
GCF_030489845.1
GCF_030489865.1
GCF_030489885.1
GCF_030489905.1
GCF_030489925.1
GCF_030489945.1
GCF_030489985.1
GCF_030490005.1
GCF_030490025.1
GCF_030490045.1
GCF_030490065.1
GCF_030490085.1
GCF_030490105.1
GCF_030490125.1
GCF_030490145.1
GCF_030490165.1
GCF_030490205.1
GCF_030490225.1
GCF_030490245.1
GCF_030490405.1
GCF_030490425.1
GCF_030490445.1
GCF_030490465.1
GCF_030490485.1
GCF_030490505.1
GCF_030490535.1
GCF_030490555.1
GCF_030490575.1
GCF_030490595.1
GCF_030490615.1
GCF_030490635.1
GCF_030490655.1
GCF_030490675.1
GCF_030490695.1
GCF_030490715.1
GCF_030503755.1
GCF_030503775.1
GCF_030506095.1
GCF_030506115.1
GCF_030534295.1
GCF_030544725.1
GCF_030544975.1
GCF_030552935.1
GCF_030552975.1
GCF_030552995.1
GCF_030553015.1
GCF_030582295.1
GCF_030644545.1
GCF_030644565.1
GCF_030644585.1
GCF_030644605.1
GCF_030644625.1
GCF_030685615.1
GCF_030685635.1
GCF_030704345.1
GCF_030717705.1
GCF_030717725.1
GCF_030845375.1
GCF_030845395.1
GCF_030845415.1
GCF_030845435.1
GCF_030845455.1
GCF_030845475.1
GCF_030845495.1
GCF_030845515.1
GCF_030845535.1
GCF_030845555.1
GCF_030845575.1
GCF_030845595.1
GCF_030845615.1
GCF_030845635.1
GCF_030845655.1
GCF_030845675.1
GCF_030845695.1
GCF_030845715.1
GCF_030845735.1
GCF_030845755.1
GCF_030845775.1
GCF_030845795.1
GCF_030845815.1
GCF_030845835.1
GCF_030845855.1
GCF_030845875.1
GCF_030845895.1
GCF_030845915.1
GCF_030845935.1
GCF_030845955.1
GCF_030845975.1
GCF_030846055.1
GCF_030846075.1
GCF_030847575.1
GCF_030848965.1
GCF_030863585.1
GCF_030863985.1
GCF_030866865.1
GCF_031312745.1
GCF_031326245.1
GCF_031326265.1
GCF_031326285.1
GCF_031357205.1
GCF_031357365.1
GCF_031432775.1
GCF_031432915.1
GCF_031676375.1
GCF_031885215.1
GCF_032248875.1
GCF_032253935.1
GCF_032343715.1
GCF_032344435.1
GCF_032348595.1
GCF_032463405.1
GCF_032680825.1
GCF_032680845.1
GCF_032681225.1
GCF_032759475.1
GCF_032807725.1
GCF_032826355.1
GCF_032827515.1
GCF_032829175.1
GCF_032833155.1
GCF_032833975.1
GCF_032878355.1
GCF_032878755.1
GCF_033238325.1
GCF_033240085.1
GCF_033242065.1
GCF_033243425.1
GCF_033244325.1
GCF_033245165.1
GCF_033245965.1
GCF_033251225.1
GCF_033252145.1
GCF_033253045.1
GCF_033253665.1
GCF_033254545.1
GCF_033255445.1
GCF_033256205.1
GCF_033257165.1
GCF_033258285.1
GCF_033259165.1
GCF_033563215.1
GCF_033564015.1
GCF_033798725.1
GCF_033802585.1
GCF_033802785.1
GCF_033802845.1
GCF_033807335.1
GCF_033807355.1
GCF_033807375.1
GCF_033807395.1
GCF_033807415.1
GCF_033807435.1
GCF_033807455.1
GCF_033847565.1
GCF_033848475.1
GCF_033849915.1
GCF_033850575.1
GCF_033852495.1
GCF_033854795.1
GCF_033857255.1
GCF_033859755.1
GCF_033861315.1
GCF_033862455.1
GCF_033863175.1
GCF_033863975.1
GCF_033865275.1
GCF_033867515.1
GCF_033868275.1
GCF_033868475.1
GCF_033869415.1
GCF_033869935.1
GCF_033870115.1
GCF_033870135.1
GCF_034126985.1
GCF_034259225.1
GCF_034259265.1
GCF_034259285.1
GCF_034340365.2
GCF_034341085.2
GCF_034421615.1
GCF_034424075.1
GCF_034424095.1
GCF_034477785.1
GCF_034479915.1
GCF_034479935.1
GCF_034564955.1
GCF_034565915.1
GCF_034661255.1
GCF_035184745.2
GCF_035184765.2
GCF_035201625.1
GCF_035557175.1
GCF_035557615.1
GCF_035581385.1
GCF_035584575.1
GCF_035593365.1
GCF_035594225.1
GCF_035594245.1
GCF_035594265.1
GCF_035594725.1
GCF_035595475.1
GCF_035596235.1
GCF_035596915.1
GCF_035597335.1
GCF_035598075.1
GCF_035598475.1
GCF_035599035.1
GCF_035620075.1
GCF_035620095.1
GCF_035621195.1
GCF_035621275.1
GCF_035621535.1
GCF_035621575.1
GCF_035658175.1
GCF_035658195.1
GCF_035658215.1
GCF_035658455.1
GCF_035666235.1
GCF_035928105.1
GCF_035932355.1
GCF_036254055.1
GCF_036287395.1
GCF_036287415.1
GCF_036287435.1
GCF_036287455.1
GCF_036287495.1
GCF_036287515.1
GCF_036287585.1
GCF_036287625.1
GCF_036287765.1
GCF_036287785.1
GCF_036320985.1
GCF_036321465.1
GCF_036347655.1
GCF_036347675.1
GCF_036362745.1
GCF_036417415.1
GCF_036417615.1
GCF_036417685.1
GCF_036429575.1
GCF_036451995.1
GCF_036452035.1
GCF_036452075.1
GCF_036452095.1
GCF_036452115.1
GCF_036452175.1
GCF_036541145.1
GCF_036542045.1
GCF_036542205.1
GCF_036542225.1
GCF_036542245.1
GCF_036542345.1
GCF_036542365.1
GCF_036549095.1
GCF_036549135.1
GCF_036598075.1
GCF_036599745.1
GCF_036687385.1
GCF_036687425.1
GCF_036687435.1
GCF_036785835.1
GCF_036787225.1
GCF_036795285.1
GCF_036884245.1
GCF_036884315.1
GCF_036884455.1
GCF_036967225.1
GCF_037009005.1
GCF_037023225.1
GCF_037024145.1
GCF_037024235.1
GCF_037024245.1
GCF_037024275.1
GCF_037024325.1
GCF_037024335.1
GCF_037024345.1
GCF_037024355.1
GCF_037024385.1
GCF_037024855.1
GCF_037094485.1
GCF_037099805.1
GCF_037099835.1
GCF_037100305.1
GCF_037126195.1
GCF_037157685.1
GCF_037157695.1
GCF_037157705.1
GCF_037157715.1
GCF_037157725.1
GCF_037157735.1
GCF_037157745.1
GCF_037202015.1
GCF_037249905.1
GCF_037251875.1
GCF_037253905.1
GCF_037279725.1
GCF_037281465.1
GCF_037282145.1
GCF_037283275.1
GCF_037287515.1
GCF_037287575.1
GCF_037289385.1
GCF_037329525.1
GCF_037477725.1
GCF_037477735.1
GCF_037477745.1
GCF_037477755.1
GCF_037477765.1
GCF_037477785.1
GCF_037477795.1
GCF_037477805.1
GCF_037477815.1
GCF_037477825.1
GCF_037477835.1
GCF_037477845.1
GCF_037477855.1
GCF_037478015.1
GCF_037890715.1
GCF_037920605.1
GCF_037966485.2
GCF_037968335.2
GCF_038098595.1
GCF_038418325.1
GCF_038418345.1
GCF_038418385.1
GCF_038430125.1
GCF_038430215.1
GCF_038430245.1
GCF_038430465.1
GCF_038431215.1
GCF_038444095.1
GCF_038444445.1
GCF_038445195.1
GCF_038447555.1
GCF_038592855.1
GCF_038627175.1
GCF_038630195.1
GCF_038674545.1
GCF_038684765.1
GCF_038686745.1
GCF_038689005.1
GCF_038691155.1
GCF_038977565.1
GCF_038979805.1
GCF_038981815.1
GCF_039134825.1
GCF_039515315.1
GCF_039515985.1
GCF_039518015.1
GCF_039519055.1
GCF_039519865.1
GCF_039519935.1
GCF_039520045.1
GCF_039520115.1
GCF_039520285.1
GCF_039520935.1
GCF_039545765.1
GCF_039545785.1
GCF_039555235.1
GCF_039555645.1
GCF_039566125.1
GCF_039653425.1
GCF_039653445.1
GCF_039703805.1
GCF_039703855.1
GCF_039703985.1
GCF_039704295.1
GCF_039704325.1
GCF_039704375.1
GCF_039704535.1
GCF_039705005.1
GCF_039720155.1
GCF_039720385.1
GCF_039720415.1
GCF_039721295.1
GCF_039722655.1
GCF_039723445.1
GCF_039725435.1
GCF_039727585.1
GCF_040029055.1
GCF_040029785.2
GCF_040031875.1
GCF_040047695.1
GCF_040047705.1
GCF_040084815.1
GCF_040105165.1
GCF_040250275.1
GCF_040256655.1
GCF_040256665.1
GCF_040256755.1
GCF_040256765.1
GCF_040282295.1
GCF_040282925.1
GCF_040283595.2
GCF_040436045.1
GCF_040436055.1
GCF_040436295.1
GCF_040436555.1
GCF_040436695.1
GCF_040436715.1
GCF_040436885.1
GCF_040438085.1
GCF_040438255.1
GCF_040498885.1
GCF_040518045.1
GCF_040529165.1
GCF_040550165.1
GCF_040550265.1
GCF_040550655.1
GCF_040571315.1
GCF_040616415.1
GCF_040616425.1
GCF_040687745.1
GCF_040687755.1
GCF_040687765.1
GCF_040687775.1
GCF_040687785.1
GCF_040687985.1
GCF_040687995.1
GCF_040703095.1
GCF_040703115.1
GCF_040703135.1
GCF_040735615.1
GCF_040763065.1
GCF_040763075.1
GCF_040763085.1
GCF_040763115.1
GCF_040763125.1
GCF_040784875.1
GCF_040803885.1
GCF_040894335.1
GCF_040931645.1
GCF_040939565.1
GCF_040939675.1
GCF_040983885.2
GCF_040983925.2
GCF_041003495.1
GCF_041003655.1
GCF_041003805.1
GCF_041004185.1
GCF_041004435.1
GCF_041004885.1
GCF_041006055.1
GCF_041006285.1
GCF_041022025.1
GCF_041022035.1
GCF_041022045.1
GCF_041022055.1
GCF_041022065.1
GCF_041022075.1
GCF_041022085.1
GCF_041022095.1
GCF_041026645.1
GCF_041026665.1
GCF_041081805.1
GCF_041081935.1
GCF_041116645.1
GCF_041200215.1
GCF_041200225.2
GCF_041200235.1
GCF_041200245.2
GCF_041200255.1
GCF_041200275.1
GCF_041200285.1
GCF_041212775.1
GCF_041213405.1
GCF_041213435.1
GCF_041214325.1
GCF_041215515.1
GCF_041216295.1
GCF_041216965.1
GCF_041217655.1
GCF_041218425.1
GCF_041218735.1
GCF_041218905.1
GCF_041219915.1
GCF_041220685.1
GCF_041221275.1
GCF_041221345.1
GCF_041221375.1
GCF_041221385.1
GCF_041221395.1
GCF_041221405.1
GCF_041221755.1
GCF_041221885.1
GCF_041221895.1
GCF_041221905.1
GCF_041221915.1
GCF_041221925.1
GCF_041221935.1
GCF_041222145.1
GCF_041222155.1
GCF_041222175.1
GCF_041222185.1
GCF_041222585.1
GCF_041222685.1
GCF_041222775.1
GCF_041281675.1
GCF_041283525.1
GCF_041283535.1
GCF_041283545.1
GCF_041283575.1
GCF_041283585.1
GCF_041296515.1
GCF_041318405.1
GCF_041318575.1
GCF_041318585.1
GCF_041320635.1
GCF_041320645.1
GCF_041344895.2
GCF_041346665.1
GCF_041346895.1
GCF_041346905.1
GCF_041346915.1
GCF_041379785.1
GCF_041514435.1
GCF_041514545.1
GCF_041514655.1
GCF_041514725.1
GCF_041514735.1
GCF_041515505.2
GCF_041516195.1
GCF_041516885.1
GCF_041518305.1
GCF_041518535.1
GCF_041529985.1
GCF_041529995.1
GCF_041530005.1
GCF_041530015.1
GCF_041530025.1
GCF_041530375.1
GCF_041545425.1
GCF_041545435.1
GCF_041545445.1
GCF_041726275.1
GCF_041734115.1
GCF_041734125.1
GCF_041860875.1
GCF_041860885.1
GCF_041860895.1
GCF_041860905.1
GCF_041860915.1
GCF_041860925.1
GCF_041860935.1
GCF_041860945.1
GCF_041860955.1
GCF_041860965.1
GCF_041860975.1
GCF_041860985.1
GCF_041860995.1
GCF_041861015.1
GCF_041861025.1
GCF_041861035.1
GCF_041861055.1
GCF_041861075.1
GCF_041861085.1
GCF_041861095.1
GCF_041861105.1
GCF_041861115.1
GCF_041861125.1
GCF_041861145.1
GCF_041861155.1
GCF_041861165.1
GCF_041861175.1
GCF_041861185.1
GCF_041861195.1
GCF_041861205.1
GCF_041861215.1
GCF_041861225.1
GCF_041861235.1
GCF_041861245.1
GCF_041861255.1
GCF_041861265.1
GCF_041861275.1
GCF_041861285.1
GCF_041861295.1
GCF_041861305.1
GCF_041861325.1
GCF_041861335.1
GCF_041861345.1
GCF_041861355.1
GCF_041861365.1
GCF_041870165.1
GCF_041889455.1
GCF_041941425.1
GCF_042021345.1
GCF_042134625.2
GCF_042134635.1
GCF_042134645.2
GCF_042190245.1
GCF_042190875.1
GCF_042192385.1
GCF_042230465.1
GCF_042256275.1
GCF_042451655.1
GCF_042452385.1
GCF_042482205.1
GCF_042487505.1
GCF_042489295.1
GCF_042490795.1
GCF_042762265.1
GCF_042981295.1
GCF_043099395.1
GCF_043099465.1
GCF_043099475.1
GCF_043099485.1
GCF_043099495.1
GCF_043099505.1
GCF_043099515.1
GCF_043099525.1
GCF_043099535.1
GCF_043099545.1
GCF_043099555.1
GCF_043099565.1
GCF_043099575.1
GCF_043099585.1
GCF_043099595.1
GCF_043099605.1
GCF_043099615.1
GCF_043099625.1
GCF_043099635.1
GCF_043099645.1
GCF_043099655.1
GCF_043099665.1
GCF_043099675.1
GCF_043099685.1
GCF_043099695.1
GCF_043099705.1
GCF_043099715.1
GCF_043187905.1
GCF_043521465.1
GCF_043522075.1
GCF_043570445.1
GCF_043571095.1
GCF_043588795.1
GCF_043636175.1
GCF_043636885.1
GCF_043638925.1
GCF_043639595.1
GCF_043640565.1
GCF_043641835.1
GCF_043873805.1
GCF_043950115.1
GCF_043950135.1
GCF_043950185.1
GCF_043950235.1
GCF_043950255.1
GCF_043950265.1
GCF_043950275.1
GCF_043950295.1
GCF_043950305.1
GCF_043950315.1
GCF_043950325.1
GCF_043950335.1
GCF_043950345.1
GCF_043950355.1
GCF_043950365.1
GCF_043950375.1
GCF_043950385.1
GCF_043950395.1
GCF_043950405.1
GCF_043950415.1
GCF_043950425.1
GCF_043950445.1
GCF_043950455.1
GCF_043950465.1
GCF_043950475.1
GCF_043950485.1
GCF_043950495.1
GCF_043950505.1
GCF_043950515.1
GCF_043950535.1
GCF_043950555.1
GCF_044336655.1
GCF_044336665.1
GCF_044336675.1
GCF_044336685.1
GCF_044344005.1
GCF_044348955.1
GCF_044349345.1
GCF_044350965.1
GCF_044351085.1
GCF_044351545.1
GCF_044353385.1
GCF_044353525.1
GCF_044354005.1
GCF_044355835.1
GCF_044355935.1
GCF_044356415.1
GCF_044358985.1
GCF_044592445.1
GCF_044593295.1
GCF_044593305.1
GCF_044603305.1
GCF_044740725.1
GCF_044792565.1
GCF_044793255.1
GCF_044813255.1
GCF_044911575.1
GCF_045037375.1
GCF_045037455.1
GCF_045037835.1
GCF_045040745.1
GCF_045181485.1
GCF_045181495.1
GCF_045181505.1
GCF_045182135.1
GCF_045182145.1
GCF_045277245.1
GCF_045278085.1
GCF_045278765.1
GCF_045278775.1
GCF_045278785.1
GCF_045287225.1
GCF_045287705.1
GCF_045288205.1
GCF_045344295.1
GCF_045345375.1
GCF_045345785.1
GCF_045345795.1
GCF_045348675.1
GCF_045348705.1
GCF_045348725.1
GCF_045688185.1
GCF_045689725.1
GCF_045690395.1
GCF_045801205.1
GCF_045862425.1
GCF_045862455.1
GCF_045946195.1
GCF_046097025.1
GCF_046118635.1
GCF_046118685.1
GCF_046196535.1
GCF_046196575.1
GCF_046197075.1
GCF_046254915.1
GCF_046272125.1
GCF_963693505.1
GCF_963694945.1
GCF_963854595.1
GCF_963854765.1
GCF_963854865.1
GCF_964107295.1
GCF_964198625.1
GCF_964198635.1
GCF_964198655.1
GCF_964198675.1
GCF_964198685.1
GCF_964198705.1
GCF_964198725.1
GCF_964198735.1
GCF_964198745.1
GCF_964198765.1
GCF_964198775.1
GCF_964198785.1
GCF_964198795.1
GCF_964198805.1
GCF_964198815.1
GCF_964198825.1
GCF_964198835.1
GCF_964198845.1
GCF_964198855.1
GCF_964198865.1
GCF_964198875.1
GCF_964198885.1
GCF_964198895.1
GCF_964198905.1
GCF_964198915.1
GCF_964198925.1
GCF_964198935.1
GCF_964198945.1
GCF_964198955.1
GCF_964198965.1
GCF_964198975.1
GCF_964198995.1
GCF_964199005.1
GCF_964199015.1
GCF_964199025.1
GCF_964199035.1
GCF_964199045.1
GCF_964199055.1
GCF_964199065.1
GCF_964199095.1
GCF_964199105.1
GCF_964199115.1
GCF_964199125.1
GCF_964199135.1
GCF_964199145.1
GCF_964199155.1
GCF_964271355.1
GCF_964271365.1

## Sheet: EA ST11 accessions
Genome accessions
GCF_039519935.1
GCF_041734115.1
GCF_041734125.1
GCF_042762265.1
GCF_041346895.1
GCF_030552935.1
GCF_030490655.1
GCF_030490205.1
GCF_030316115.1
GCF_039555645.1
GCF_043571095.1
GCF_030490615.1
GCF_031676375.1
GCF_037157735.1
GCF_027942175.1
GCF_029541645.1
GCF_030490405.1
GCF_030490425.1
GCF_030490535.1
GCF_030490555.1
GCF_030490575.1
GCF_036598075.1
GCF_036884315.1
GCF_041022025.1
GCF_041200215.1
GCF_041514725.1
GCF_043099575.1
GCF_043099625.1
GCF_043099715.1
GCF_030011575.1
GCF_030490635.1
GCF_030704345.1
GCF_031312745.1
GCF_035201625.1
GCF_035593365.1
GCF_036599745.1
GCF_037023225.1
GCF_037099835.1
GCF_043099565.1
GCF_043099585.1
GCF_043099595.1
GCF_043099685.1
GCF_044592445.1
GCF_028224025.1
GCF_030489825.1
GCF_030489905.1
GCF_030489945.1
GCF_030489985.1
GCF_030490065.1
GCF_030490125.1
GCF_030490145.1
GCF_030490225.1
GCF_030490595.1
GCF_030490695.1
GCF_030490715.1
GCF_030544975.1
GCF_043099495.1
GCF_043099515.1
GCF_043099525.1
GCF_043099535.1
GCF_043099545.1
GCF_043099555.1
GCF_043099615.1
GCF_043099635.1
GCF_043099675.1
GCF_043099705.1
GCF_043588795.1
GCF_043099605.1
GCF_043099665.1
GCF_043099505.1
GCF_043099645.1
GCF_043099695.1
GCF_038430465.1
GCF_030489805.1
GCF_030489925.1
GCF_038430125.1
GCF_043099655.1
GCF_041222155.1
GCF_030323825.1
GCF_041217655.1
GCF_041221405.1
GCF_029853875.1
GCF_041213435.1
GCF_041221385.1
GCF_041221375.1
GCF_041221755.1
GCF_041221895.1
GCF_046254915.1
GCF_041221275.1
GCF_028220015.1
GCF_028220765.1
GCF_028226055.1
GCF_035184745.2
GCF_035584575.1
GCF_035621535.1
GCF_036321465.1
GCF_036429575.1
GCF_036542205.1
GCF_037157725.1
GCF_042230465.1
GCF_028221045.1
GCF_028222915.1
GCF_028471925.1
GCF_029448435.1
GCF_037099805.1
GCF_037157715.1
GCF_039515315.1
GCF_039519865.1
GCF_039520285.1
GCF_040047695.1
GCF_041218735.1
GCF_045689725.1
GCF_046196535.1
GCF_002852675.2
GCF_003038035.2
GCF_027942215.1
GCF_028219375.1
GCF_028219495.1
GCF_028219695.1
GCF_028219835.1
GCF_028219935.1
GCF_028219955.1
GCF_028219975.1
GCF_028219995.1
GCF_028220175.1
GCF_028220865.1
GCF_028220965.1
GCF_028220985.1
GCF_028221005.1
GCF_028221025.1
GCF_028221065.1
GCF_028221085.1
GCF_028221105.1
GCF_028221125.1
GCF_028221225.1
GCF_028221515.1
GCF_028221855.1
GCF_028222115.1
GCF_028222535.1
GCF_028223205.1
GCF_028223415.1
GCF_028223615.1
GCF_028223855.1
GCF_028224355.1
GCF_028224675.1
GCF_028224955.1
GCF_028225315.1
GCF_028225535.1
GCF_028225725.1
GCF_028225915.1
GCF_028226215.1
GCF_028226435.1
GCF_028226565.1
GCF_028831855.1
GCF_029167725.1
GCF_029203205.1
GCF_030035465.1
GCF_030035485.1
GCF_030035505.1
GCF_030263875.1
GCF_030284485.1
GCF_030284505.1
GCF_030388425.1
GCF_030406515.2
GCF_030506095.1
GCF_030506115.1
GCF_030552995.1
GCF_030553015.1
GCF_030717705.1
GCF_030717725.1
GCF_031885215.1
GCF_032681225.1
GCF_033258285.1
GCF_033259165.1
GCF_033807335.1
GCF_033807355.1
GCF_033807375.1
GCF_034661255.1
GCF_035620095.1
GCF_035621575.1
GCF_035932355.1
GCF_036542345.1
GCF_036967225.1
GCF_037024855.1
GCF_037094485.1
GCF_037157685.1
GCF_037157695.1
GCF_037157705.1
GCF_037157745.1
GCF_037249905.1
GCF_037251875.1
GCF_037253905.1
GCF_037329525.1
GCF_038977565.1
GCF_038979805.1
GCF_038981815.1
GCF_039518015.1
GCF_039519055.1
GCF_039520045.1
GCF_039520115.1
GCF_039520935.1
GCF_039545765.1
GCF_039545785.1
GCF_040256665.1
GCF_040256755.1
GCF_040256765.1
GCF_040282295.1
GCF_040282925.1
GCF_040283595.2
GCF_040436045.1
GCF_040436295.1
GCF_040571315.1
GCF_040616425.1
GCF_040784875.1
GCF_041004885.1
GCF_041006285.1
GCF_041022035.1
GCF_041022045.1
GCF_041022055.1
GCF_041022085.1
GCF_041022095.1
GCF_041222685.1
GCF_041726275.1
GCF_042134625.2
GCF_042134645.2
GCF_042192385.1
GCF_042451655.1
GCF_042452385.1
GCF_043187905.1
GCF_043521465.1
GCF_043522075.1
GCF_043950115.1
GCF_043950185.1
GCF_044911575.1
GCF_045344295.1
GCF_045345785.1
GCF_045345795.1
GCF_046196575.1
GCF_046197075.1
GCF_041022065.1
GCF_041022075.1
GCF_043950135.1
GCF_041214325.1
GCF_027942195.1
GCF_029853835.1
GCF_041200275.1
GCF_030489765.1
GCF_030490005.1
GCF_030490025.1
GCF_030490045.1
GCF_030490085.1
GCF_030490485.1
GCF_032826355.1
GCF_032833975.1
GCF_041200285.1
GCF_041283535.1
GCF_041283545.1
GCF_041283575.1
GCF_041514545.1
GCF_041514655.1
GCF_030489865.1
GCF_030489885.1
GCF_030490105.1
GCF_030490165.1
GCF_030490245.1
GCF_032827515.1
GCF_032829175.1
GCF_032833155.1
GCF_038430215.1
GCF_038430245.1
GCF_038431215.1
GCF_041344895.2
GCF_043099465.1
GCF_043099475.1
GCF_043099485.1

## Sheet: Dereplicated list EA-ST11
Genome accessions
GCF_041734125.1
GCF_030490575.1
GCF_044592445.1
GCF_043099625.1
GCF_035593365.1
GCF_030490225.1
GCF_030489985.1
GCF_030490145.1
GCF_038430465.1
GCF_030489925.1
GCF_041214325.1
GCF_028220765.1
GCF_028222915.1
GCF_028219495.1
GCF_028220965.1
GCF_028219975.1
GCF_028222115.1
GCF_030035505.1
GCF_030506115.1
GCF_030553015.1
GCF_042451655.1
GCF_038981815.1
GCF_040256765.1
GCF_040283595.2
GCF_040436295.1
GCF_045344295.1
GCF_041022075.1
GCF_041283545.1
GCF_030490025.1
GCF_030490045.1
GCF_038430215.1
GCF_039519935.1
GCF_041346895.1
GCF_030552935.1
GCF_030490655.1
GCF_030490205.1
GCF_030316115.1
GCF_039555645.1
GCF_043571095.1
GCF_030490615.1
GCF_031676375.1
GCF_037157735.1
GCF_027942175.1
GCF_029541645.1
GCF_030490405.1
GCF_030490535.1
GCF_030490555.1
GCF_036598075.1
GCF_036884315.1
GCF_041200215.1
GCF_041514725.1
GCF_030011575.1
GCF_030490635.1
GCF_031312745.1
GCF_035201625.1
GCF_036599745.1
GCF_037023225.1
GCF_037099835.1
GCF_043099595.1
GCF_028224025.1
GCF_030490065.1
GCF_030490595.1
GCF_030544975.1
GCF_043099495.1
GCF_043099545.1
GCF_043099635.1
GCF_043099705.1
GCF_043588795.1
GCF_043099645.1
GCF_043099695.1
GCF_038430125.1
GCF_043099655.1
GCF_041222155.1
GCF_030323825.1
GCF_041217655.1
GCF_041221405.1
GCF_029853875.1
GCF_041213435.1
GCF_041221385.1
GCF_041221375.1
GCF_041221895.1
GCF_041221275.1
GCF_028220015.1
GCF_035184745.2
GCF_035584575.1
GCF_035621535.1
GCF_036321465.1
GCF_036429575.1
GCF_036542205.1
GCF_037157725.1
GCF_042230465.1
GCF_028471925.1
GCF_029448435.1
GCF_037099805.1
GCF_037157715.1
GCF_039515315.1
GCF_039519865.1
GCF_039520285.1
GCF_040047695.1
GCF_041218735.1
GCF_045689725.1
GCF_002852675.2
GCF_003038035.2
GCF_027942215.1
GCF_028219695.1
GCF_028219935.1
GCF_028220865.1
GCF_028221005.1
GCF_028221085.1
GCF_028221105.1
GCF_028221125.1
GCF_028221225.1
GCF_028222535.1
GCF_028223615.1
GCF_028223855.1
GCF_028225915.1
GCF_028831855.1
GCF_029167725.1
GCF_029203205.1
GCF_030035465.1
GCF_030263875.1
GCF_030284505.1
GCF_030388425.1
GCF_030406515.2
GCF_030717705.1
GCF_030717725.1
GCF_031885215.1
GCF_032681225.1
GCF_033259165.1
GCF_033807335.1
GCF_033807355.1
GCF_033807375.1
GCF_034661255.1
GCF_035620095.1
GCF_035621575.1
GCF_035932355.1
GCF_036967225.1
GCF_037024855.1
GCF_037094485.1
GCF_037157685.1
GCF_037157745.1
GCF_037249905.1
GCF_037251875.1
GCF_037253905.1
GCF_037329525.1
GCF_038977565.1
GCF_039518015.1
GCF_039519055.1
GCF_039520045.1
GCF_039520115.1
GCF_039520935.1
GCF_039545785.1
GCF_040256665.1
GCF_040282295.1
GCF_040571315.1
GCF_040784875.1
GCF_041004885.1
GCF_041006285.1
GCF_041022035.1
GCF_041022055.1
GCF_041022085.1
GCF_041022095.1
GCF_041222685.1
GCF_041726275.1
GCF_042134625.2
GCF_042134645.2
GCF_042192385.1
GCF_043187905.1
GCF_043521465.1
GCF_043522075.1
GCF_043950115.1
GCF_043950185.1
GCF_044911575.1
GCF_045345795.1
GCF_046196575.1
GCF_046197075.1
GCF_043950135.1
GCF_027942195.1
GCF_029853835.1
GCF_032826355.1
GCF_032833975.1
GCF_041200285.1
GCF_041283535.1
GCF_041514655.1
GCF_030489865.1
GCF_030489885.1
GCF_030490105.1
GCF_030490165.1
GCF_030490245.1
GCF_032827515.1
GCF_032829175.1
GCF_032833155.1
GCF_038430245.1
GCF_038431215.1
GCF_041344895.2
GCF_043099465.1

## Sheet: MLST vs Kleborate
Isolate ID	st_kleborate	st_mlst	match
GCF_029026845.1	1	1	TRUE
GCF_030169265.1	1	1	TRUE
GCF_034259225.1	1	1	TRUE
GCF_037282145.1	6	6	TRUE
GCF_037283275.1	6	6	TRUE
GCF_002852675.2	11	11	TRUE
GCF_003038035.2	11	11	TRUE
GCF_027942175.1	11	11	TRUE
GCF_027942195.1	11	11	TRUE
GCF_027942215.1	11	11	TRUE
GCF_028219375.1	11	11	TRUE
GCF_028219495.1	11	11	TRUE
GCF_028219695.1	11	11	TRUE
GCF_028219835.1	11	11	TRUE
GCF_028219935.1	11	11	TRUE
GCF_028219955.1	11	11	TRUE
GCF_028219975.1	11	11	TRUE
GCF_028219995.1	11	11	TRUE
GCF_028220015.1	11	11	TRUE
GCF_028220175.1	11	11	TRUE
GCF_028220765.1	11	11	TRUE
GCF_028220865.1	11	11	TRUE
GCF_028220965.1	11	11	TRUE
GCF_028220985.1	11	11	TRUE
GCF_028221005.1	11	11	TRUE
GCF_028221025.1	11	11	TRUE
GCF_028221045.1	11	11	TRUE
GCF_028221065.1	11	11	TRUE
GCF_028221085.1	11	11	TRUE
GCF_028221105.1	11	11	TRUE
GCF_028221125.1	11	11	TRUE
GCF_028221225.1	11	11	TRUE
GCF_028221515.1	11	11	TRUE
GCF_028221855.1	11	11	TRUE
GCF_028222115.1	11	11	TRUE
GCF_028222535.1	11	11	TRUE
GCF_028222915.1	11	11	TRUE
GCF_028223205.1	11	11	TRUE
GCF_028223415.1	11	11	TRUE
GCF_028223615.1	11	11	TRUE
GCF_028223855.1	11	11	TRUE
GCF_028224025.1	11	11	TRUE
GCF_028224355.1	11	11	TRUE
GCF_028224675.1	11	11	TRUE
GCF_028224955.1	11	11	TRUE
GCF_028225315.1	11	11	TRUE
GCF_028225535.1	11	11	TRUE
GCF_028225725.1	11	11	TRUE
GCF_028225915.1	11	11	TRUE
GCF_028226055.1	11	11	TRUE
GCF_028226215.1	11	11	TRUE
GCF_028226435.1	11	11	TRUE
GCF_028226565.1	11	11	TRUE
GCF_028471925.1	11	11	TRUE
GCF_028596205.1	11	11	TRUE
GCF_028831855.1	11	11	TRUE
GCF_029167725.1	11	11	TRUE
GCF_029201465.1	11	11	TRUE
GCF_029201485.1	11	11	TRUE
GCF_029203205.1	11	11	TRUE
GCF_029448435.1	11	11	TRUE
GCF_029541645.1	11	11	TRUE
GCF_029853835.1	11	11	TRUE
GCF_029853875.1	11	11	TRUE
GCF_030007135.1	11	11	TRUE
GCF_030011575.1	11	11	TRUE
GCF_030035465.1	11	11	TRUE
GCF_030035485.1	11	11	TRUE
GCF_030035505.1	11	11	TRUE
GCF_030061665.1	11	11	TRUE
GCF_030061715.1	11	11	TRUE
GCF_030061815.1	11	11	TRUE
GCF_030263875.1	11	11	TRUE
GCF_030284485.1	11	11	TRUE
GCF_030284505.1	11	11	TRUE
GCF_030295665.1	11	11	TRUE
GCF_030316115.1	11	11	TRUE
GCF_030323825.1	11	11	TRUE
GCF_030324175.1	11	11	TRUE
GCF_030347245.1	11	11	TRUE
GCF_030388425.1	11	11	TRUE
GCF_030406515.2	11	11	TRUE
GCF_030489765.1	11	11	TRUE
GCF_030489805.1	11	11	TRUE
GCF_030489825.1	11	11	TRUE
GCF_030489865.1	11	11	TRUE
GCF_030489885.1	11	11	TRUE
GCF_030489905.1	11	11	TRUE
GCF_030489925.1	11	11	TRUE
GCF_030489945.1	11	11	TRUE
GCF_030489985.1	11	11	TRUE
GCF_030490005.1	11	11	TRUE
GCF_030490025.1	11	11	TRUE
GCF_030490045.1	11	11	TRUE
GCF_030490065.1	11	11	TRUE
GCF_030490085.1	11	11	TRUE
GCF_030490105.1	11	11	TRUE
GCF_030490125.1	11	11	TRUE
GCF_030490145.1	11	11	TRUE
GCF_030490165.1	11	11	TRUE
GCF_030490205.1	11	11	TRUE
GCF_030490225.1	11	11	TRUE
GCF_030490245.1	11	11	TRUE
GCF_030490405.1	11	11	TRUE
GCF_030490425.1	11	11	TRUE
GCF_030490485.1	11	11	TRUE
GCF_030490535.1	11	11	TRUE
GCF_030490555.1	11	11	TRUE
GCF_030490575.1	11	11	TRUE
GCF_030490595.1	11	11	TRUE
GCF_030490615.1	11	11	TRUE
GCF_030490635.1	11	11	TRUE
GCF_030490655.1	11	11	TRUE
GCF_030490695.1	11	11	TRUE
GCF_030490715.1	11	11	TRUE
GCF_030506095.1	11	11	TRUE
GCF_030506115.1	11	11	TRUE
GCF_030544975.1	11	11	TRUE
GCF_030552935.1	11	11	TRUE
GCF_030552995.1	11	11	TRUE
GCF_030553015.1	11	11	TRUE
GCF_030704345.1	11	11	TRUE
GCF_030717705.1	11	11	TRUE
GCF_030717725.1	11	11	TRUE
GCF_031312745.1	11	11	TRUE
GCF_031676375.1	11	11	TRUE
GCF_031885215.1	11	11	TRUE
GCF_032681225.1	11	11	TRUE
GCF_032826355.1	11	11	TRUE
GCF_032827515.1	11	11	TRUE
GCF_032829175.1	11	11	TRUE
GCF_032833155.1	11	11	TRUE
GCF_032833975.1	11	11	TRUE
GCF_033258285.1	11	11	TRUE
GCF_033259165.1	11	11	TRUE
GCF_033807335.1	11	11	TRUE
GCF_033807355.1	11	11	TRUE
GCF_033807375.1	11	11	TRUE
GCF_033848475.1	11	11	TRUE
GCF_033870135.1	11	11	TRUE
GCF_034564955.1	11	11	TRUE
GCF_034565915.1	11	11	TRUE
GCF_034661255.1	11	11	TRUE
GCF_035184745.2	11	11	TRUE
GCF_035201625.1	11	11	TRUE
GCF_035557175.1	11	11	TRUE
GCF_035584575.1	11	11	TRUE
GCF_035593365.1	11	11	TRUE
GCF_035620095.1	11	11	TRUE
GCF_035621535.1	11	11	TRUE
GCF_035621575.1	11	11	TRUE
GCF_035932355.1	11	11	TRUE
GCF_036287395.1	11	11	TRUE
GCF_036321465.1	11	11	TRUE
GCF_036429575.1	11	11	TRUE
GCF_036542205.1	11	11	TRUE
GCF_036542345.1	11	11	TRUE
GCF_036598075.1	11	11	TRUE
GCF_036599745.1	11	11	TRUE
GCF_036687385.1	11	11	TRUE
GCF_036884315.1	11	11	TRUE
GCF_036967225.1	11	11	TRUE
GCF_037023225.1	11	11	TRUE
GCF_037024855.1	11	11	TRUE
GCF_037094485.1	11	11	TRUE
GCF_037099805.1	11	11	TRUE
GCF_037099835.1	11	11	TRUE
GCF_037157685.1	11	11	TRUE
GCF_037157695.1	11	11	TRUE
GCF_037157705.1	11	11	TRUE
GCF_037157715.1	11	11	TRUE
GCF_037157725.1	11	11	TRUE
GCF_037157735.1	11	11	TRUE
GCF_037157745.1	11	11	TRUE
GCF_037249905.1	11	11	TRUE
GCF_037251875.1	11	11	TRUE
GCF_037253905.1	11	11	TRUE
GCF_037329525.1	11	11	TRUE
GCF_038430125.1	11	11	TRUE
GCF_038430215.1	11	11	TRUE
GCF_038430245.1	11	11	TRUE
GCF_038430465.1	11	11	TRUE
GCF_038431215.1	11	11	TRUE
GCF_038977565.1	11	11	TRUE
GCF_038979805.1	11	11	TRUE
GCF_038981815.1	11	11	TRUE
GCF_039515315.1	11	11	TRUE
GCF_039518015.1	11	11	TRUE
GCF_039519055.1	11	11	TRUE
GCF_039519865.1	11	11	TRUE
GCF_039519935.1	11	11	TRUE
GCF_039520045.1	11	11	TRUE
GCF_039520115.1	11	11	TRUE
GCF_039520285.1	11	11	TRUE
GCF_039520935.1	11	11	TRUE
GCF_039545765.1	11	11	TRUE
GCF_039545785.1	11	11	TRUE
GCF_039555645.1	11	11	TRUE
GCF_040047695.1	11	11	TRUE
GCF_040256665.1	11	11	TRUE
GCF_040256755.1	11	11	TRUE
GCF_040256765.1	11	11	TRUE
GCF_040282295.1	11	11	TRUE
GCF_040282925.1	11	11	TRUE
GCF_040283595.2	11	11	TRUE
GCF_040436045.1	11	11	TRUE
GCF_040436295.1	11	11	TRUE
GCF_040571315.1	11	11	TRUE
GCF_040616425.1	11	11	TRUE
GCF_040763065.1	11	11	TRUE
GCF_040763075.1	11	11	TRUE
GCF_040784875.1	11	11	TRUE
GCF_041004885.1	11	11	TRUE
GCF_041006285.1	11	11	TRUE
GCF_041022025.1	11	11	TRUE
GCF_041022035.1	11	11	TRUE
GCF_041022045.1	11	11	TRUE
GCF_041022055.1	11	11	TRUE
GCF_041022065.1	11	11	TRUE
GCF_041022075.1	11	11	TRUE
GCF_041022085.1	11	11	TRUE
GCF_041022095.1	11	11	TRUE
GCF_041200215.1	11	11	TRUE
GCF_041200275.1	11	11	TRUE
GCF_041200285.1	11	11	TRUE
GCF_041213435.1	11	11	TRUE
GCF_041214325.1	11	11	TRUE
GCF_041217655.1	11	11	TRUE
GCF_041218735.1	11	11	TRUE
GCF_041218905.1	11	11	TRUE
GCF_041220685.1	11	11	TRUE
GCF_041221275.1	11	11	TRUE
GCF_041221375.1	11	11	TRUE
GCF_041221385.1	11	11	TRUE
GCF_041221405.1	11	11	TRUE
GCF_041221755.1	11	11	TRUE
GCF_041221895.1	11	11	TRUE
GCF_041222155.1	11	11	TRUE
GCF_041222185.1	11	11	TRUE
GCF_041222585.1	11	11	TRUE
GCF_041222685.1	11	11	TRUE
GCF_041283535.1	11	11	TRUE
GCF_041283545.1	11	11	TRUE
GCF_041283575.1	11	11	TRUE
GCF_041320645.1	11	11	TRUE
GCF_041344895.2	11	11	TRUE
GCF_041346665.1	11	11	TRUE
GCF_041346895.1	11	11	TRUE
GCF_041514545.1	11	11	TRUE
GCF_041514655.1	11	11	TRUE
GCF_041514725.1	11	11	TRUE
GCF_041726275.1	11	11	TRUE
GCF_041734115.1	11	11	TRUE
GCF_041734125.1	11	11	TRUE
GCF_042134625.2	11	11	TRUE
GCF_042134645.2	11	11	TRUE
GCF_042192385.1	11	11	TRUE
GCF_042230465.1	11	11	TRUE
GCF_042451655.1	11	11	TRUE
GCF_042452385.1	11	11	TRUE
GCF_042762265.1	11	11	TRUE
GCF_043099465.1	11	11	TRUE
GCF_043099475.1	11	11	TRUE
GCF_043099485.1	11	11	TRUE
GCF_043099495.1	11	11	TRUE
GCF_043099505.1	11	11	TRUE
GCF_043099515.1	11	11	TRUE
GCF_043099525.1	11	11	TRUE
GCF_043099535.1	11	11	TRUE
GCF_043099545.1	11	11	TRUE
GCF_043099555.1	11	11	TRUE
GCF_043099565.1	11	11	TRUE
GCF_043099575.1	11	11	TRUE
GCF_043099585.1	11	11	TRUE
GCF_043099595.1	11	11	TRUE
GCF_043099605.1	11	11	TRUE
GCF_043099615.1	11	11	TRUE
GCF_043099625.1	11	11	TRUE
GCF_043099635.1	11	11	TRUE
GCF_043099645.1	11	11	TRUE
GCF_043099655.1	11	11	TRUE
GCF_043099665.1	11	11	TRUE
GCF_043099675.1	11	11	TRUE
GCF_043099685.1	11	11	TRUE
GCF_043099695.1	11	11	TRUE
GCF_043099705.1	11	11	TRUE
GCF_043099715.1	11	11	TRUE
GCF_043187905.1	11	11	TRUE
GCF_043521465.1	11	11	TRUE
GCF_043522075.1	11	11	TRUE
GCF_043571095.1	11	11	TRUE
GCF_043588795.1	11	11	TRUE
GCF_043950115.1	11	11	TRUE
GCF_043950135.1	11	11	TRUE
GCF_043950185.1	11	11	TRUE
GCF_044592445.1	11	11	TRUE
GCF_044911575.1	11	11	TRUE
GCF_045037375.1	11	11	TRUE
GCF_045037455.1	11	11	TRUE
GCF_045344295.1	11	11	TRUE
GCF_045345785.1	11	11	TRUE
GCF_045345795.1	11	11	TRUE
GCF_045689725.1	11	11	TRUE
GCF_046118635.1	11	11	TRUE
GCF_046118685.1	11	11	TRUE
GCF_046196535.1	11	11	TRUE
GCF_046196575.1	11	11	TRUE
GCF_046197075.1	11	11	TRUE
GCF_046254915.1	11	11	TRUE
GCF_041861245.1	13	13	TRUE
GCF_028583665.1	14	14	TRUE
GCF_029026865.1	14	14	TRUE
GCF_029962245.1	14	14	TRUE
GCF_030388445.1	14	14	TRUE
GCF_030845515.1	14	14	TRUE
GCF_036452035.1	14	14	TRUE
GCF_036884245.1	14	14	TRUE
GCF_027595625.1	15	15	TRUE
GCF_029581335.1	15	15	TRUE
GCF_030168225.1	15	15	TRUE
GCF_030271935.1	15	15	TRUE
GCF_030271955.1	15	15	TRUE
GCF_030323665.1	15	15	TRUE
GCF_030323685.1	15	15	TRUE
GCF_030489785.1	15	15	TRUE
GCF_030845575.1	15	15	TRUE
GCF_030845615.1	15	15	TRUE
GCF_030845815.1	15	15	TRUE
GCF_030846055.1	15	15	TRUE
GCF_033861315.1	15	15	TRUE
GCF_033863975.1	15	15	TRUE
GCF_033868275.1	15	15	TRUE
GCF_033869415.1	15	15	TRUE
GCF_033869935.1	15	15	TRUE
GCF_036795285.1	15	15	TRUE
GCF_037009005.1	15	15	TRUE
GCF_037100305.1	15	15	TRUE
GCF_037126195.1	15	15	TRUE
GCF_039515985.1	15	15	TRUE
GCF_039653425.1	15	15	TRUE
GCF_040031875.1	15	15	TRUE
GCF_040047705.1	15	15	TRUE
GCF_040803885.1	15	15	TRUE
GCF_040931645.1	15	15	TRUE
GCF_041296515.1	15	15	TRUE
GCF_041346905.1	15	15	TRUE
GCF_043950475.1	15	15	TRUE
GCF_045287225.1	15	15	TRUE
GCF_045287705.1	15	15	TRUE
GCF_045862425.1	15	15	TRUE
GCF_045862455.1	15	15	TRUE
GCF_964198625.1	15	15	TRUE
GCF_964198635.1	15	15	TRUE
GCF_964198655.1	15	15	TRUE
GCF_964198685.1	15	15	TRUE
GCF_964198725.1	15	15	TRUE
GCF_964198745.1	15	15	TRUE
GCF_964198765.1	15	15	TRUE
GCF_964198775.1	15	15	TRUE
GCF_964198785.1	15	15	TRUE
GCF_964198795.1	15	15	TRUE
GCF_964198805.1	15	15	TRUE
GCF_964198815.1	15	15	TRUE
GCF_964198825.1	15	15	TRUE
GCF_964198835.1	15	15	TRUE
GCF_964198845.1	15	15	TRUE
GCF_964198875.1	15	15	TRUE
GCF_964198895.1	15	15	TRUE
GCF_964198905.1	15	15	TRUE
GCF_964198915.1	15	15	TRUE
GCF_964198925.1	15	15	TRUE
GCF_964198935.1	15	15	TRUE
GCF_964198945.1	15	15	TRUE
GCF_964198975.1	15	15	TRUE
GCF_964199025.1	15	15	TRUE
GCF_964199065.1	15	15	TRUE
GCF_964199095.1	15	15	TRUE
GCF_964199115.1	15	15	TRUE
GCF_964199125.1	15	15	TRUE
GCF_029834605.1	16	16	TRUE
GCF_029834625.1	16	16	TRUE
GCF_035184765.2	16	16	TRUE
GCF_041213405.1	16	16	TRUE
GCF_041221395.1	16	16	TRUE
GCF_041221905.1	16	16	TRUE
GCF_041221915.1	16	16	TRUE
GCF_041870165.1	16	16	TRUE
GCF_042487505.1	16	16	TRUE
GCF_042489295.1	16	16	TRUE
GCF_042490795.1	16	16	TRUE
GCF_043950235.1	16	16	TRUE
GCF_043950275.1	16	16	TRUE
GCF_043950315.1	16	16	TRUE
GCF_043950325.1	16	16	TRUE
GCF_043950335.1	16	16	TRUE
GCF_043950355.1	16	16	TRUE
GCF_043950365.1	16	16	TRUE
GCF_043950385.1	16	16	TRUE
GCF_043950405.1	16	16	TRUE
GCF_027595585.1	17	17	TRUE
GCF_030845975.1	17	17	TRUE
GCF_036687425.1	17	17	TRUE
GCF_037477805.1	17	17	TRUE
GCF_964198995.1	17	17	TRUE
GCF_029962265.1	20	20	TRUE
GCF_035595475.1	20	20	TRUE
GCF_035598075.1	20	20	TRUE
GCF_035658175.1	20	20	TRUE
GCF_035666235.1	20	20	TRUE
GCF_040687785.1	20	20	TRUE
GCF_041346915.1	20	20	TRUE
GCF_022790205.2	22	22	TRUE
GCF_027594885.1	23	23	TRUE
GCF_027594905.1	23	23	TRUE
GCF_027594925.1	23	23	TRUE
GCF_027594945.1	23	23	TRUE
GCF_029026345.1	23	23	TRUE
GCF_029853855.1	23	23	TRUE
GCF_030020785.1	23	23	TRUE
GCF_030685615.1	23	23	TRUE
GCF_030685635.1	23	23	TRUE
GCF_030845395.1	23	23	TRUE
GCF_030845435.1	23	23	TRUE
GCF_030845475.1	23	23	TRUE
GCF_030845495.1	23	23	TRUE
GCF_030845535.1	23	23	TRUE
GCF_030845835.1	23	23	TRUE
GCF_032253935.1	23	23	TRUE
GCF_032807725.1	23	23	TRUE
GCF_034477785.1	23	23	TRUE
GCF_036542365.1	23	23	TRUE
GCF_036549095.1	23	23	TRUE
GCF_036549135.1	23	23	TRUE
GCF_037477785.1	23	23	TRUE
GCF_038444095.1	23	23	TRUE
GCF_038444445.1	23	23	TRUE
GCF_038445195.1	23	23	TRUE
GCF_038592855.1	23	23	TRUE
GCF_038674545.1	23	23	TRUE
GCF_038691155.1	23	23	TRUE
GCF_040436695.1	23	23	TRUE
GCF_040436715.1	23	23	TRUE
GCF_040438085.1	23	23	TRUE
GCF_040438255.1	23	23	TRUE
GCF_040616415.1	23	23	TRUE
GCF_040703095.1	23	23	TRUE
GCF_041200225.2	23	23	TRUE
GCF_041200245.2	23	23	TRUE
GCF_041515505.2	23	23	TRUE
GCF_041516195.1	23	23	TRUE
GCF_041516885.1	23	23	TRUE
GCF_041529985.1	23	23	TRUE
GCF_043636885.1	23	23	TRUE
GCF_043640565.1	23	23	TRUE
GCF_044740725.1	23	23	TRUE
GCF_041026645.1	24	24	TRUE
GCF_030061755.1	25	25	TRUE
GCF_030061775.1	25	25	TRUE
GCF_030061795.1	25	25	TRUE
GCF_030061865.1	25	25	TRUE
GCF_030644605.1	25	25	TRUE
GCF_041200235.1	25	25	TRUE
GCF_041221885.1	25	25	TRUE
GCF_045181485.1	25	25	TRUE
GCF_029541725.1	29	29	TRUE
GCF_030442015.2	29	29	TRUE
GCF_030845755.1	29	29	TRUE
GCF_036542045.1	29	29	TRUE
GCF_037202015.1	29	29	TRUE
GCF_038689005.1	29	29	TRUE
GCF_045946195.1	29	29	TRUE
GCF_029952745.1	35	35	TRUE
GCF_030053875.1	35	35	TRUE
GCF_030291155.1	35	35	TRUE
GCF_036417685.1	35	35	TRUE
GCF_040250275.1	35	35	TRUE
GCF_043636175.1	35	35	TRUE
GCF_029773585.1	36	36	TRUE
GCF_037287575.1	36	36	TRUE
GCF_037289385.1	36	36	TRUE
GCF_028609785.1	37	37	TRUE
GCF_029541865.1	37	37	TRUE
GCF_030490505.1	37	37	TRUE
GCF_030552975.1	37	37	TRUE
GCF_030845855.1	37	37	TRUE
GCF_033859755.1	37	37	TRUE
GCF_035620075.1	37	37	TRUE
GCF_036787225.1	37	37	TRUE
GCF_039725435.1	37	37	TRUE
GCF_041004435.1	37	37	TRUE
GCF_041081805.1	37	37	TRUE
GCF_041860995.1	37	37	TRUE
GCF_041861215.1	37	37	TRUE
GCF_041861305.1	37	37	TRUE
GCF_043950445.1	37	37	TRUE
GCF_045277245.1	37	37	TRUE
GCF_037477725.1	39	39	TRUE
GCF_040436555.1	39	39	TRUE
GCF_036347675.1	42	42	TRUE
GCF_030544725.1	43	43	TRUE
GCF_041860895.1	44	44	TRUE
GCF_022789685.2	45	45	TRUE
GCF_030061685.1	45	45	TRUE
GCF_030490445.1	45	45	TRUE
GCF_030845715.1	45	45	TRUE
GCF_038418325.1	45	45	TRUE
GCF_038418345.1	45	45	TRUE
GCF_038627175.1	45	45	TRUE
GCF_038630195.1	45	45	TRUE
GCF_041889455.1	45	45	TRUE
GCF_045688185.1	45	45	TRUE
GCF_041861255.1	46	46	TRUE
GCF_030845955.1	48	48	TRUE
GCF_041861345.1	49	49	TRUE
GCF_041860925.1	60	60	TRUE
GCF_030272075.1	65	65	TRUE
GCF_030323625.1	65	65	TRUE
GCF_030489845.1	65	65	TRUE
GCF_034340365.2	65	65	TRUE
GCF_034341085.2	65	65	TRUE
GCF_036287435.1	65	65	TRUE
GCF_036287455.1	65	65	TRUE
GCF_037478015.1	65	65	TRUE
GCF_039134825.1	65	65	TRUE
GCF_041081935.1	65	65	TRUE
GCF_041379785.1	65	65	TRUE
GCF_041518535.1	65	65	TRUE
GCF_042134635.1	65	65	TRUE
GCF_042482205.1	65	65	TRUE
GCF_044813255.1	65	65	TRUE
GCF_045181495.1	65	65	TRUE
GCF_029025965.1	76	76	TRUE
GCF_029541805.1	76	76	TRUE
GCF_030845935.1	76	76	TRUE
GCF_035621195.1	76	76	TRUE
GCF_036542245.1	76	76	TRUE
GCF_044336675.1	76	76	TRUE
GCF_044336685.1	76	76	TRUE
GCF_044351545.1	76	76	TRUE
GCF_029541705.1	86	86	TRUE
GCF_035599035.1	86	86	TRUE
GCF_036287415.1	86	86	TRUE
GCF_038686745.1	86	86	TRUE
GCF_043873805.1	86	86	TRUE
GCF_044593305.1	86	86	TRUE
GCF_014162935.2	101	101	TRUE
GCF_029962225.1	101	101	TRUE
GCF_032878355.1	101	101	TRUE
GCF_036347655.1	101	101	TRUE
GCF_045037835.1	101	101	TRUE
GCF_964198675.1	101	101	TRUE
GCF_964198855.1	101	101	TRUE
GCF_964198955.1	101	101	TRUE
GCF_964199005.1	101	101	TRUE
GCF_029889725.1	105	105	TRUE
GCF_040703135.1	105	105	TRUE
GCF_029718135.1	107	107	TRUE
GCF_041003805.1	107	107	TRUE
GCF_022790445.2	110	110	TRUE
GCF_022789905.2	111	111	TRUE
GCF_030442105.2	111	111	TRUE
GCF_030582295.1	111	111	TRUE
GCF_044792565.1	111	111	TRUE
GCF_041861075.1	113	113	TRUE
GCF_041861125.1	113	113	TRUE
GCF_041860965.1	116	116	TRUE
GCF_035557615.1	133	133	TRUE
GCF_037890715.1	133	133	TRUE
GCF_045182145.1	133	133	TRUE
GCF_028622155.1	147	147	TRUE
GCF_028622755.1	147	147	TRUE
GCF_030252445.1	147	147	TRUE
GCF_030863585.1	147	147	TRUE
GCF_032878755.1	147	147	TRUE
GCF_033238325.1	147	147	TRUE
GCF_033240085.1	147	147	TRUE
GCF_033242065.1	147	147	TRUE
GCF_033243425.1	147	147	TRUE
GCF_033244325.1	147	147	TRUE
GCF_033245165.1	147	147	TRUE
GCF_033245965.1	147	147	TRUE
GCF_033251225.1	147	147	TRUE
GCF_033252145.1	147	147	TRUE
GCF_033253045.1	147	147	TRUE
GCF_033253665.1	147	147	TRUE
GCF_033254545.1	147	147	TRUE
GCF_033255445.1	147	147	TRUE
GCF_033256205.1	147	147	TRUE
GCF_033257165.1	147	147	TRUE
GCF_033857255.1	147	147	TRUE
GCF_034126985.1	147	147	TRUE
GCF_036452075.1	147	147	TRUE
GCF_036452115.1	147	147	TRUE
GCF_037477745.1	147	147	TRUE
GCF_038418385.1	147	147	TRUE
GCF_041003655.1	147	147	TRUE
GCF_041320635.1	147	147	TRUE
GCF_043950265.1	147	147	TRUE
GCF_043950295.1	147	147	TRUE
GCF_043950415.1	147	147	TRUE
GCF_043950485.1	147	147	TRUE
GCF_964199055.1	147	147	TRUE
GCF_041860935.1	148	148	TRUE
GCF_034424075.1	152	152	TRUE
GCF_041861285.1	152	152	TRUE
GCF_029541625.1	160	160	TRUE
GCF_041861145.1	168	168	TRUE
GCF_041861185.1	187	187	TRUE
GCF_041861365.1	187	187	TRUE
GCF_036287785.1	188	188	TRUE
GCF_045801205.1	198	198	TRUE
GCF_030503775.1	218	218	TRUE
GCF_041861095.1	219	219	TRUE
GCF_045348725.1	219	219	TRUE
GCF_030322925.1	231	231	TRUE
GCF_037024145.1	231	231	TRUE
GCF_037024235.1	231	231	TRUE
GCF_037024245.1	231	231	TRUE
GCF_037024275.1	231	231	TRUE
GCF_037024325.1	231	231	TRUE
GCF_037024335.1	231	231	TRUE
GCF_037024345.1	231	231	TRUE
GCF_037024355.1	231	231	TRUE
GCF_037024385.1	231	231	TRUE
GCF_040939565.1	231	231	TRUE
GCF_040939675.1	231	231	TRUE
GCF_041003495.1	231	231	TRUE
GCF_043950345.1	231	231	TRUE
GCF_022789985.2	240	240	TRUE
GCF_029201505.1	247	247	TRUE
GCF_039704325.1	247	247	TRUE
GCF_022790305.2	252	252	TRUE
GCF_040983885.2	252	252	TRUE
GCF_040983925.2	252	252	TRUE
GCF_027595485.1	258	258	TRUE
GCF_027595605.1	258	258	TRUE
GCF_027595645.1	258	258	TRUE
GCF_027595665.1	258	258	TRUE
GCF_027595685.1	258	258	TRUE
GCF_027595745.1	258	258	TRUE
GCF_027595845.1	258	258	TRUE
GCF_027886565.1	258	258	TRUE
GCF_027941975.1	258	258	TRUE
GCF_032759475.1	258	258	TRUE
GCF_036287585.1	258	258	TRUE
GCF_036287625.1	258	258	TRUE
GCF_037287515.1	258	258	TRUE
GCF_040529165.1	258	258	TRUE
GCF_040687985.1	258	258	TRUE
GCF_040687995.1	258	258	TRUE
GCF_040894335.1	258	258	TRUE
GCF_041026665.1	258	258	TRUE
GCF_041212775.1	258	258	TRUE
GCF_041215515.1	258	258	TRUE
GCF_041216295.1	258	258	TRUE
GCF_041216965.1	258	258	TRUE
GCF_041221345.1	258	258	TRUE
GCF_041221925.1	258	258	TRUE
GCF_041221935.1	258	258	TRUE
GCF_041222145.1	258	258	TRUE
GCF_041222175.1	258	258	TRUE
GCF_045345375.1	258	258	TRUE
GCF_964271365.1	258	258	TRUE
GCF_027558775.1	268	268	TRUE
GCF_027558815.1	268	268	TRUE
GCF_027558835.1	268	268	TRUE
GCF_029854575.1	268	268	TRUE
GCF_029854595.1	268	268	TRUE
GCF_030845455.1	268	268	TRUE
GCF_030845795.1	268	268	TRUE
GCF_041529995.1	268	268	TRUE
GCF_033564015.1	273	273	TRUE
GCF_964198735.1	273	273	TRUE
GCF_964198705.1	274	274	TRUE
GCF_041861225.1	279	279	TRUE
GCF_036687435.1	289	289	TRUE
GCF_041861055.1	289	289	TRUE
GCF_030644625.1	292	292	TRUE
GCF_041861115.1	292	292	TRUE
GCF_041860975.1	301	301	TRUE
GCF_028626845.1	307	307	TRUE
GCF_029168275.1	307	307	TRUE
GCF_030122725.1	307	307	TRUE
GCF_030489745.1	307	307	TRUE
GCF_030490675.1	307	307	TRUE
GCF_031326245.1	307	307	TRUE
GCF_031326285.1	307	307	TRUE
GCF_031432775.1	307	307	TRUE
GCF_031432915.1	307	307	TRUE
GCF_033850575.1	307	307	TRUE
GCF_035581385.1	307	307	TRUE
GCF_035594245.1	307	307	TRUE
GCF_035596235.1	307	307	TRUE
GCF_035597335.1	307	307	TRUE
GCF_039704295.1	307	307	TRUE
GCF_040256655.1	307	307	TRUE
GCF_043950505.1	307	307	TRUE
GCF_037920605.1	309	309	TRUE
GCF_039704535.1	309	309	TRUE
GCF_036320985.1	323	323	TRUE
GCF_039720385.1	373	373	TRUE
GCF_041518305.1	373	373	TRUE
GCF_036541145.1	375	375	TRUE
GCF_041530015.1	375	375	TRUE
GCF_043950535.1	375	375	TRUE
GCF_029542305.1	380	380	TRUE
GCF_030020765.1	380	380	TRUE
GCF_035658215.1	383	383	TRUE
GCF_030845695.1	392	392	TRUE
GCF_964198865.1	392	392	TRUE
GCF_964198885.1	392	392	TRUE
GCF_964198965.1	392	392	TRUE
GCF_964199015.1	392	392	TRUE
GCF_964199035.1	392	392	TRUE
GCF_964199045.1	392	392	TRUE
GCF_964199135.1	392	392	TRUE
GCF_964199145.1	392	392	TRUE
GCF_964199155.1	392	392	TRUE
GCF_041861155.1	394	394	TRUE
GCF_030845555.1	395	395	TRUE
GCF_031326265.1	395	395	TRUE
GCF_032343715.1	395	395	TRUE
GCF_036452095.1	395	395	TRUE
GCF_037477735.1	395	395	TRUE
GCF_037477755.1	395	395	TRUE
GCF_037477765.1	395	395	TRUE
GCF_037477795.1	395	395	TRUE
GCF_037477815.1	395	395	TRUE
GCF_037477825.1	395	395	TRUE
GCF_037477835.1	395	395	TRUE
GCF_037477845.1	395	395	TRUE
GCF_037477855.1	395	395	TRUE
GCF_029541885.1	405	405	TRUE
GCF_036451995.1	409	409	TRUE
GCF_030252225.1	412	412	TRUE
GCF_030323605.1	412	412	TRUE
GCF_030414235.1	412	412	TRUE
GCF_030845635.1	412	412	TRUE
GCF_030863985.1	412	412	TRUE
GCF_030866865.1	412	412	TRUE
GCF_036542225.1	412	412	TRUE
GCF_041222775.1	412	412	TRUE
GCF_029541845.1	432	432	TRUE
GCF_032348595.1	437	437	TRUE
GCF_034421615.1	437	437	TRUE
GCF_035594725.1	437	437	TRUE
GCF_045278085.1	437	437	TRUE
GCF_045288205.1	437	437	TRUE
GCF_033847565.1	438	438	TRUE
GCF_033849915.1	438	438	TRUE
GCF_033854795.1	438	438	TRUE
GCF_029541825.1	442	442	TRUE
GCF_040703115.1	442	442	TRUE
GCF_041006055.1	442	442	TRUE
GCF_044355935.1	461	461	TRUE
GCF_032248875.1	485	485	TRUE
GCF_037968335.2	485	485	TRUE
GCF_039566125.1	485	485	TRUE
GCF_040029055.1	485	485	TRUE
GCF_040029785.2	485	485	TRUE
GCF_030007455.1	487	487	TRUE
GCF_029541785.1	490	490	TRUE
GCF_030845875.1	490	490	TRUE
GCF_030845915.1	490	490	TRUE
GCF_028872175.1	491	491	TRUE
GCF_044358985.1	493	493	TRUE
GCF_046097025.1	499	499	TRUE
GCF_030061645.1	505	505	TRUE
GCF_028752875.1	512	512	TRUE
GCF_032344435.1	512	512	TRUE
GCF_041218425.1	512	512	TRUE
GCF_041219915.1	512	512	TRUE
GCF_041545425.1	512	512	TRUE
GCF_041545435.1	512	512	TRUE
GCF_041545445.1	512	512	TRUE
GCF_045040745.1	512	512	TRUE
GCF_964107295.1	512	512	TRUE
GCF_044336655.1	517	517	TRUE
GCF_044336665.1	517	517	TRUE
GCF_044348955.1	517	517	TRUE
GCF_044349345.1	517	517	TRUE
GCF_044350965.1	517	517	TRUE
GCF_044351085.1	517	517	TRUE
GCF_044353385.1	517	517	TRUE
GCF_044353525.1	517	517	TRUE
GCF_044354005.1	517	517	TRUE
GCF_044356415.1	517	517	TRUE
GCF_037279725.1	528	528	TRUE
GCF_037281465.1	528	528	TRUE
GCF_030847575.1	534	534	TRUE
GCF_030644565.1	556	556	TRUE
GCF_030271875.1	580	580	TRUE
GCF_030503755.1	585	585	TRUE
GCF_030845375.1	592	592	TRUE
GCF_039703805.1	592	592	TRUE
GCF_044344005.1	592	592	TRUE
GCF_043641835.1	611	611	TRUE
GCF_029624875.1	628	628	TRUE
GCF_029624895.1	628	628	TRUE
GCF_029624915.1	628	628	TRUE
GCF_029624935.1	628	628	TRUE
GCF_029624955.1	628	628	TRUE
GCF_029624975.1	628	628	TRUE
GCF_029624995.1	628	628	TRUE
GCF_029625015.1	628	628	TRUE
GCF_029625055.1	628	628	TRUE
GCF_029625075.1	628	628	TRUE
GCF_041530375.1	628	628	TRUE
GCF_034259265.1	629	629	TRUE
GCF_037966485.2	629	629	TRUE
GCF_041860885.1	629	629	TRUE
GCF_046272125.1	629	629	TRUE
GCF_030845735.1	636	636	TRUE
GCF_041861235.1	636	636	TRUE
GCF_022789185.2	643	643	TRUE
GCF_041941425.1	643	643	TRUE
GCF_028753275.1	656	656	TRUE
GCF_030020895.1	656	656	TRUE
GCF_031357205.1	656	656	TRUE
GCF_033563215.1	656	656	TRUE
GCF_033802845.1	656	656	TRUE
GCF_033867515.1	656	656	TRUE
GCF_035928105.1	656	656	TRUE
GCF_039555235.1	656	656	TRUE
GCF_043950495.1	656	656	TRUE
GCF_041530005.1	660	660	TRUE
GCF_039721295.1	661	661	TRUE
GCF_043950465.1	664	664	TRUE
GCF_038447555.1	716	716	TRUE
GCF_040436055.1	716	716	TRUE
GCF_030369655.1	726	726	TRUE
GCF_030412885.1	726	726	TRUE
GCF_041860945.1	727	727	TRUE
GCF_043950455.1	782	782	TRUE
GCF_042021345.1	784	784	TRUE
GCF_041861015.1	788	788	TRUE
GCF_042256275.1	792	792	TRUE
GCF_045181505.1	792	792	TRUE
GCF_045278765.1	792	792	TRUE
GCF_045278775.1	792	792	TRUE
GCF_045278785.1	792	792	TRUE
GCF_035658195.1	846	846	TRUE
GCF_029814845.1	866	866	TRUE
GCF_041860985.1	866	866	TRUE
GCF_040550165.1	882	882	TRUE
GCF_040550655.1	882	882	TRUE
GCF_041283585.1	893	893	TRUE
GCF_042190245.1	893	893	TRUE
GCF_042190875.1	893	893	TRUE
GCF_044793255.1	893	893	TRUE
GCF_032680825.1	896	896	TRUE
GCF_032680845.1	896	896	TRUE
GCF_022789725.2	922	922	TRUE
GCF_045182135.1	967	967	TRUE
GCF_045348675.1	967	967	TRUE
GCF_022789105.2	1026	1026	TRUE
GCF_028220555.1	1049	1049	TRUE
GCF_033807395.1	1049	1049	TRUE
GCF_033807415.1	1049	1049	TRUE
GCF_033807435.1	1049	1049	TRUE
GCF_033807455.1	1049	1049	TRUE
GCF_039722655.1	1049	1049	TRUE
GCF_041281675.1	1049	1049	TRUE
GCF_022789885.2	1083	1083	TRUE
GCF_043638925.1	1107	1107	TRUE
GCF_043639595.1	1107	1107	TRUE
GCF_039720415.1	1229	1229	TRUE
GCF_041861295.1	1241	1241	TRUE
GCF_044603305.1	1245	1245	TRUE
GCF_040084815.1	1271	1271	TRUE
GCF_030846075.1	1306	1306	TRUE
GCF_028621835.1	1309	1309	TRUE
GCF_035658455.1	1310	1310	TRUE
GCF_040687745.1	1380	1380	TRUE
GCF_030845675.1	1399	1399	TRUE
GCF_040763085.1	1427	1427	TRUE
GCF_040763115.1	1427	1427	TRUE
GCF_040763125.1	1427	1427	TRUE
GCF_030845895.1	1440	1440	TRUE
GCF_042981295.1	1454	1454	TRUE
GCF_039703985.1	1534	1534	TRUE
GCF_030534295.1	1537	1537	TRUE
GCF_041861025.1	1537	1537	TRUE
GCF_036884455.1	1540	1540	TRUE
GCF_030490465.1	1544	1544	TRUE
GCF_038684765.1	1544	1544	TRUE
GCF_035594265.1	1558	1558	TRUE
GCF_043950305.1	1564	1564	TRUE
GCF_019928625.2	1583	1583	TRUE
GCF_040436885.1	1653	1653	TRUE
GCF_035594225.1	1662	1662	TRUE
GCF_030169555.1	1758	1758	TRUE
GCF_041318575.1	1766	1766	TRUE
GCF_034479935.1	1788	1788	TRUE
GCF_034259285.1	1805	1805	TRUE
GCF_045348705.1	1823	1823	TRUE
GCF_040687765.1	1886	1886	TRUE
GCF_040687775.1	1886	1886	TRUE
GCF_030848965.1	1934	1934	TRUE
GCF_030271895.1	1944	1944	TRUE
GCF_041861265.1	1999	1999	TRUE
GCF_027913355.1	2004	2004	TRUE
GCF_040105165.1	2004	2004	TRUE
GCF_044593295.1	2004	2004	TRUE
GCF_043099395.1	2028	2028	TRUE
GCF_043570445.1	2028	2028	TRUE
GCF_034479915.1	2096	2096	TRUE
GCF_035598475.1	2096	2096	TRUE
GCF_041861355.1	2097	2097	TRUE
GCF_030644545.1	2167	2167	TRUE
GCF_039705005.1	2167	2167	TRUE
GCF_039653445.1	2217	2217	TRUE
GCF_036254055.1	2237	2237	TRUE
GCF_030271995.1	2294	2294	TRUE
GCF_041861085.1	2411	2411	TRUE
GCF_022789345.2	2441	2441	TRUE
GCF_041861205.1	2513	2513	TRUE
GCF_040735615.1	2534	2534	TRUE
GCF_036287495.1	2665	2665	TRUE
GCF_022789585.2	2695	2695	TRUE
GCF_041861325.1	3020	3020	TRUE
GCF_041318405.1	3034	3034	TRUE
GCF_964271355.1	3035	3035	TRUE
GCF_022789205.2	3041	3041	TRUE
GCF_035596915.1	3096	3096	TRUE
GCF_043950255.1	3139	3139	TRUE
GCF_022789805.2	3157	3157	TRUE
GCF_041861195.1	3175	3175	TRUE
GCF_036287765.1	3181	3181	TRUE
GCF_022789975.2	4676	-	FALSE
GCF_022790165.2	4675	-	FALSE
GCF_028364475.1	6958	-	FALSE
GCF_029025805.1	5583	-	FALSE
GCF_029223945.1	212-1LV	-	FALSE
GCF_029541685.1	3355	-	FALSE
GCF_029541765.1	5626	-	FALSE
GCF_029541905.1	4845	-	FALSE
GCF_029542165.1	6316	-	FALSE
GCF_029542185.1	6316	-	FALSE
GCF_029867025.1	5979	-	FALSE
GCF_029909755.1	534-1LV	-	FALSE
GCF_030271855.1	6265	-	FALSE
GCF_030271915.1	6262	-	FALSE
GCF_030271975.1	5982	-	FALSE
GCF_030272015.1	6262	-	FALSE
GCF_030644585.1	4267	-	FALSE
GCF_030845415.1	3663	-	FALSE
GCF_030845595.1	15	-	FALSE
GCF_030845655.1	6249	-	FALSE
GCF_030845775.1	3586	-	FALSE
GCF_031357365.1	3410	-	FALSE
GCF_032463405.1	107-1LV	-	FALSE
GCF_033798725.1	6189-1LV	-	FALSE
GCF_033802585.1	3307-1LV	-	FALSE
GCF_033802785.1	6796	-	FALSE
GCF_033852495.1	6793	-	FALSE
GCF_033862455.1	5978	-	FALSE
GCF_033863175.1	5978	-	FALSE
GCF_033865275.1	6792	-	FALSE
GCF_033868475.1	6792	-	FALSE
GCF_033870115.1	6792	-	FALSE
GCF_034424095.1	4110	-	FALSE
GCF_035621275.1	6924	-	FALSE
GCF_036287515.1	3393	-	FALSE
GCF_036362745.1	4841	-	FALSE
GCF_036417415.1	3688	-	FALSE
GCF_036417615.1	3688	-	FALSE
GCF_036452175.1	3515	-	FALSE
GCF_036785835.1	36-1LV	-	FALSE
GCF_038098595.1	6758	-	FALSE
GCF_039703855.1	844-1LV	-	FALSE
GCF_039704375.1	3393	-	FALSE
GCF_039720155.1	510-1LV	-	FALSE
GCF_039723445.1	3067-1LV	-	FALSE
GCF_039727585.1	1222-3LV	-	FALSE
GCF_040498885.1	4110	-	FALSE
GCF_040518045.1	6417	-	FALSE
GCF_040550265.1	800-3LV	-	FALSE
GCF_040687755.1	4924	-	FALSE
GCF_041004185.1	7127	-	FALSE
GCF_041116645.1	23-2LV	-	FALSE
GCF_041200255.1	5621-1LV	-	FALSE
GCF_041283525.1	5621	-	FALSE
GCF_041318585.1	6750	-	FALSE
GCF_041514435.1	11-1LV	-	FALSE
GCF_041514735.1	23-1LV	-	FALSE
GCF_041530025.1	23-1LV	-	FALSE
GCF_041860875.1	4527	-	FALSE
GCF_041860905.1	5529	-	FALSE
GCF_041860915.1	5459	-	FALSE
GCF_041860955.1	3403	-	FALSE
GCF_041861035.1	4717	-	FALSE
GCF_041861105.1	5841	-	FALSE
GCF_041861165.1	4356	-	FALSE
GCF_041861175.1	5836	-	FALSE
GCF_041861275.1	5827	-	FALSE
GCF_041861335.1	4710	-	FALSE
GCF_043950375.1	4428	-	FALSE
GCF_043950395.1	323-1LV	-	FALSE
GCF_043950425.1	685-1LV	-	FALSE
GCF_043950515.1	5490	-	FALSE
GCF_043950555.1	4113	-	FALSE
GCF_044355835.1	37-1LV	-	FALSE
GCF_045690395.1	5067	-	FALSE
GCF_963693505.1	6260	-	FALSE
GCF_963694945.1	6260	-	FALSE
GCF_963854595.1	6260	-	FALSE
GCF_963854765.1	6260	-	FALSE
GCF_963854865.1	6260	-	FALSE
GCF_964199105.1	5081	-	FALSE
