# Supplementary material for: A dual-tier plasmid network model underpins the evolutionary success of pandemic Klebsiella pneumoniae ST11
Source: Sci Rep. 2026 Jul 22;16:22970. doi: 10.1038/s41598-026-60651-2 (PMC13392022; doi:10.1038/s41598-026-60651-2)
Supplement: Supplementary file 1 — Supplementary Material 1 [file 41598_2026_60651_MOESM1_ESM.zip › Table S1.xlsx]

## Sheet: st_plasmid_richness_stats
STs_Replicon_bearing	Isolates_with_Replicons	No_isolates	Difference	Total_Replicons	Unique_Replicon_Types	Min_Plasmids	Max_Plasmids	Median	Mean_Richness		STs_plasmid_free	Total_Replicons	No_isolates
11	303	304	1	939	31	1	6	3	3.1		ST198	0	1
15	61	63	2	151	21	1	5	2	2.48		ST1999	0	1
23	38	43	5	65	14	1	7	1	1.71		ST1886	0	2
147	33	33	0	113	19	1	6	3	3.42		ST212-1LV	0	1
258	28	29	1	102	13	1	6	4	3.64		ST2441	0	1
307	17	17	0	37	12	1	4	2	2.18		ST2513	0	1
16	17	20	3	50	15	1	6	2	2.94		ST46	0	1
65	16	16	0	30	10	1	3	2	1.88		ST5626	0	1
37	15	16	1	33	17	1	4	2	2.2		ST5841	0	1
231	14	14	0	37	5	1	4	3	2.64		ST636	0	2
395	13	13	0	40	11	2	5	3	3.08		ST1222-3LV	0	1
628	11	11	0	11	1	1	1	1	1		ST4841	0	1
392	10	10	0	30	4	2	4	3	3		ST493	0	1	964	total isolates bearing replicons
517	10	10	0	33	6	3	4	3	3.3		ST5081	0	1	16	total STs replicons-free
512	9	9	0	26	4	1	4	3	2.89					30	Isolate with no replicons
45	9	10	1	22	11	1	4	2	2.44					1010	TOTAL ISOLATES
101	9	9	0	27	9	1	4	3	3
656	9	9	0	34	16	1	9	3	3.78
25	8	8	0	20	10	1	4	3	2.5
76	8	8	0	20	10	1	4	3	2.5					472	Top 5 STs in isolate numbers
29	7	7	0	11	6	1	2	2	1.57					46.7327	%
20	7	7	0	21	11	2	4	3	3
412	6	8	2	8	2	1	2	1	1.33					609	Top 15 STs (≥10 isolates)
14	6	7	1	18	13	1	5	3	3					60.297	%
1049	6	7	1	22	4	2	4	4	3.67
268	6	8	2	14	7	2	3	2	2.33
35	5	6	1	9	6	1	2	2	1.8					2587	Total Replicons
6260	5	5	0	22	6	3	6	4	4.4
485	5	5	0	11	6	1	3	2	2.2
86	5	6	1	6	2	1	2	1	1.2
437	5	5	0	15	9	2	4	3	3
17	5	5	0	14	9	2	5	2	2.8
111	4	4	0	9	8	1	5	1	2.25
893	4	4	0	6	3	1	3	1	1.5
1427	3	3	0	5	2	1	2	2	1.67
1	3	3	0	13	10	2	7	4	4.33
252	3	3	0	15	9	4	7	4	5
2004	3	3	0	4	2	1	2	1	1.33
490	3	3	0	5	3	1	2	2	1.67
438	3	3	0	6	3	1	3	2	2
133	3	3	0	10	5	2	4	4	3.33
6792	3	3	0	9	3	3	3	3	3
592	3	3	0	8	6	2	4	2	2.67
36	3	3	0	9	6	3	3	3	3
375	3	3	0	3	1	1	1	1	1
442	3	3	0	4	3	1	2	1	1.33
4110	2	2	0	5	4	1	4	2	2.5
373	2	2	0	2	1	1	1	1	1
3688	2	2	0	10	5	5	5	5	5
309	2	2	0	4	3	1	3	2	2
23-1LV	2	2	0	2	1	1	1	1	1
247	2	2	0	2	1	1	1	1	1
273	2	2	0	6	5	2	4	3	3
39	2	2	0	4	4	1	3	2	2
882	2	2	0	2	1	1	1	1	1
896	2	2	0	6	3	3	3	3	3
967	2	2	0	3	2	1	2	1	1.5
716	2	2	0	8	7	3	5	4	4
726	2	2	0	7	4	3	4	3	3.5
6262	2	2	0	4	2	2	2	2	2
792	2	5	3	4	3	1	3	2	2
6	2	2	0	3	2	1	2	1	1.5
5978	2	2	0	14	7	7	7	7	7
528	2	2	0	5	4	1	4	2	2.5
629	2	4	2	6	5	2	4	3	3
380	2	2	0	5	3	2	3	2	2.5
3393	2	2	0	5	3	2	3	2	2.5
643	2	2	0	4	3	1	3	2	2
6316	2	2	0	12	6	6	6	6	6
866	2	2	0	4	4	1	3	2	2
152	2	2	0	3	3	1	2	1	1.5
2028	2	2	0	4	2	2	2	2	2
1544	2	2	0	4	3	1	3	2	2
1537	2	2	0	2	1	1	1	1	1
107	2	2	0	3	2	1	2	1	1.5
1107	2	2	0	2	1	1	1	1	1
113	2	2	0	6	4	2	4	3	3
105	2	2	0	3	2	1	2	1	1.5
219	2	2	0	3	2	1	2	1	1.5
2167	2	2	0	6	6	1	5	3	3
2096	2	2	0	3	2	1	2	1	1.5
107-1LV	1	1	0	3	3	3	3	3	3
1026	1	1	0	1	1	1	1	1	1
1083	1	1	0	3	3	3	3	3	3
1440	1	1	0	5	5	5	5	5	5
148	1	1	0	1	1	1	1	1	1
1454	1	1	0	2	2	2	2	2	2
1399	1	1	0	5	5	5	5	5	5
1380	1	1	0	3	3	3	3	3	3
1271	1	1	0	1	1	1	1	1	1
13	1	1	0	1	1	1	1	1	1
1245	1	1	0	2	2	2	2	2	2
110	1	1	0	3	3	3	3	3	3
11-1LV	1	1	0	5	5	5	5	5	5
116	1	1	0	1	1	1	1	1	1
1229	1	1	0	1	1	1	1	1	1
1241	1	1	0	1	1	1	1	1	1
3041	1	1	0	5	5	5	5	5	5
3067-1LV	1	1	0	3	3	3	3	3	3
3034	1	1	0	2	2	2	2	2	2
3035	1	1	0	3	3	3	3	3	3
3020	1	1	0	1	1	1	1	1	1
301	1	1	0	1	1	1	1	1	1
289	1	2	1	1	1	1	1	1	1
292	1	2	1	1	1	1	1	1	1
2695	1	1	0	2	2	2	2	2	2
274	1	1	0	4	4	4	4	4	4
279	1	1	0	4	4	4	4	4	4
2294	1	1	0	3	3	3	3	3	3
240	1	1	0	3	3	3	3	3	3
2411	1	1	0	1	1	1	1	1	1
2534	1	1	0	5	5	5	5	5	5
2665	1	1	0	2	2	2	2	2	2
2217	1	1	0	2	2	2	2	2	2
2237	1	1	0	3	3	3	3	3	3
23-2LV	1	1	0	1	1	1	1	1	1
24	1	1	0	2	2	2	2	2	2
160	1	1	0	1	1	1	1	1	1
1653	1	1	0	1	1	1	1	1	1
1823	1	1	0	3	3	3	3	3	3
1788	1	1	0	2	2	2	2	2	2
1944	1	1	0	1	1	1	1	1	1
1934	1	1	0	2	2	2	2	2	2
188	1	1	0	6	6	6	6	6	6
187	1	2	1	1	1	1	1	1	1
1805	1	1	0	3	3	3	3	3	3
2097	1	1	0	1	1	1	1	1	1
218	1	1	0	2	2	2	2	2	2
22	1	1	0	5	5	5	5	5	5
1534	1	1	0	2	2	2	2	2	2
1540	1	1	0	2	2	2	2	2	2
1558	1	1	0	2	2	2	2	2	2
1583	1	1	0	1	1	1	1	1	1
1564	1	1	0	2	2	2	2	2	2
168	1	1	0	1	1	1	1	1	1
1758	1	1	0	1	1	1	1	1	1
1766	1	1	0	2	2	2	2	2	2
1662	1	1	0	2	2	2	2	2	2
1310	1	1	0	3	3	3	3	3	3
1309	1	1	0	2	2	2	2	2	2
1306	1	1	0	4	4	4	4	4	4
36-1LV	1	1	0	3	3	3	3	3	3
3663	1	1	0	3	3	3	3	3	3
37-1LV	1	1	0	2	2	2	2	2	2
3175	1	1	0	1	1	1	1	1	1
409	1	1	0	1	1	1	1	1	1
405	1	1	0	2	2	2	2	2	2
383	1	1	0	3	3	3	3	3	3
394	1	1	0	3	3	3	3	3	3
3355	1	1	0	2	2	2	2	2	2
323	1	1	0	3	3	3	3	3	3
323-1LV	1	1	0	3	3	3	3	3	3
3307-1LV	1	1	0	3	3	3	3	3	3
3586	1	1	0	1	1	1	1	1	1
3515	1	1	0	4	4	4	4	4	4
3403	1	1	0	2	2	2	2	2	2
3410	1	1	0	1	1	1	1	1	1
3181	1	1	0	3	3	3	3	3	3
3139	1	1	0	2	2	2	2	2	2
3157	1	1	0	1	1	1	1	1	1
3096	1	1	0	3	3	3	3	3	3
510-1LV	1	1	0	1	1	1	1	1	1
5067	1	1	0	2	2	2	2	2	2
505	1	1	0	3	3	3	3	3	3
499	1	1	0	1	1	1	1	1	1
491	1	1	0	4	4	4	4	4	4
4924	1	1	0	1	1	1	1	1	1
487	1	1	0	1	1	1	1	1	1
49	1	1	0	1	1	1	1	1	1
4710	1	1	0	3	3	3	3	3	3
4717	1	1	0	4	4	4	4	4	4
4845	1	1	0	2	2	2	2	2	2
48	1	1	0	3	3	3	3	3	3
4676	1	1	0	3	3	3	3	3	3
4527	1	1	0	1	1	1	1	1	1
461	1	1	0	4	4	4	4	4	4
4675	1	1	0	3	3	3	3	3	3
4113	1	1	0	1	1	1	1	1	1
42	1	1	0	4	4	4	4	4	4
4267	1	1	0	2	2	2	2	2	2
4428	1	1	0	3	3	3	3	3	3
44	1	1	0	3	3	3	3	3	3
43	1	1	0	3	3	3	3	3	3
432	1	1	0	1	1	1	1	1	1
4356	1	1	0	3	3	3	3	3	3
585	1	1	0	2	2	2	2	2	2
5836	1	1	0	2	2	2	2	2	2
5827	1	1	0	3	3	3	3	3	3
534	1	1	0	2	2	2	2	2	2
5459	1	1	0	3	3	3	3	3	3
5490	1	1	0	1	1	1	1	1	1
5529	1	1	0	1	1	1	1	1	1
534-1LV	1	1	0	2	2	2	2	2	2
6417	1	1	0	2	2	2	2	2	2
6265	1	1	0	2	2	2	2	2	2
5979	1	1	0	2	2	2	2	2	2
5982	1	1	0	2	2	2	2	2	2
60	1	1	0	1	1	1	1	1	1
611	1	1	0	1	1	1	1	1	1
6189-1LV	1	1	0	1	1	1	1	1	1
6249	1	1	0	1	1	1	1	1	1
556	1	1	0	1	1	1	1	1	1
5583	1	1	0	2	2	2	2	2	2
5621-1LV	1	1	0	2	2	2	2	2	2
5621	1	1	0	1	1	1	1	1	1
580	1	1	0	2	2	2	2	2	2
664	1	1	0	1	1	1	1	1	1
661	1	1	0	3	3	3	3	3	3
660	1	1	0	1	1	1	1	1	1
6958	1	1	0	4	4	4	4	4	4
7127	1	1	0	3	3	3	3	3	3
685-1LV	1	1	0	4	4	4	4	4	4
6924	1	1	0	2	2	2	2	2	2
6796	1	1	0	4	4	4	4	4	4
6793	1	1	0	2	2	2	2	2	2
6750	1	1	0	1	1	1	1	1	1
6758	1	1	0	3	3	3	3	3	3
844-1LV	1	1	0	2	2	2	2	2	2
800-3LV	1	1	0	1	1	1	1	1	1
788	1	1	0	2	2	2	2	2	2
784	1	1	0	2	2	2	2	2	2
727	1	1	0	3	3	3	3	3	3
782	1	1	0	1	1	1	1	1	1
846	1	1	0	3	3	3	3	3	3
922	1	1	0	4	4	4	4	4	4
										%
										95.4455	0.954455	964	Total plasmid-bearing isolates
										4.55446	0.0455446	46	Plasmid-free isolates
										94.1423	0.941423	225	No. of STs bearing plasmids
										5.85774	0.0585774	14	No. of STs-free plasmids
												1010	Total isolates
												239	Total STs
