# Supplementary material for: A dual-tier plasmid network model underpins the evolutionary success of pandemic Klebsiella pneumoniae ST11
Source: Sci Rep. 2026 Jul 22;16:22970. doi: 10.1038/s41598-026-60651-2 (PMC13392022; doi:10.1038/s41598-026-60651-2)
Supplement: Supplementary file 1 — Supplementary Material 1 [file 41598_2026_60651_MOESM1_ESM.zip › Table S2.xlsx]

## Sheet: ST_AMR_and_Plasmid_Burden_2
ST	Isolate_Count_Plasmid	Avg_AMR_Genes	Median_AMR_Genes	Max_AMR_Genes	Isolate_Count_Plasmid	Avg_Plasmids	Max_Plasmids	Total_Plasmids
11	303	16.3333	15	36	303	3.09901	6	939
15	61	19.8525	21	37	61	2.47541	5	151
23	38	5.78947	4	18	38	1.71053	7	65
147	33	19.8788	19	31	33	3.42424	6	113
258	28	19.4643	21.5	30	28	3.64286	6	102
16	17	19.6471	20	26	17	2.94118	6	50
307	17	18.7647	17	30	17	2.17647	4	37
65	16	6.9375	6	12	16	1.875	3	30
37	15	14.9333	13	30	15	2.2	4	33
231	14	18.1429	18	22	14	2.64286	4	37
395	13	16.4615	15	26	13	3.07692	5	40
628	11	20.9091	21	21	11	1	1	11
392	10	20.9	21	22	10	3	4	30
517	10	5.9	5	14	10	3.3	4	33
101	9	15.6667	12	26	9	3	4	27
45	9	18.1111	17	25	9	2.44444	4	22
512	9	16.2222	16	31	9	2.88889	4	26
656	9	20.8889	21	32	9	3.77778	9	34
25	8	19.625	19	25	8	2.5	4	20
76	8	9.5	7	19	8	2.5	4	20
20	7	10.4286	12	15	7	3	4	21
29	7	6.85714	4	17	7	1.57143	2	11
1049	6	19.8333	23	23	6	3.66667	4	22
14	6	18.8333	19.5	23	6	3	5	18
268	6	11.8333	10	20	6	2.33333	3	14
412	6	8.16667	8.5	10	6	1.33333	2	8
17	5	10.2	10	16	5	2.8	5	14
35	5	8	9	13	5	1.8	2	9
437	5	15.2	16	17	5	3	4	15
485	5	16	10	39	5	2.2	3	11
6260	5	18.2	18	20	5	4.4	6	22
86	5	4.2	4	5	5	1.2	2	6
111	4	14.25	12	25	4	2.25	5	9
893	4	13	10	22	4	1.5	3	6
1	3	19.6667	13	34	3	4.33333	7	13
133	3	15.6667	18	23	3	3.33333	4	10
1427	3	16	16	16	3	1.66667	2	5
2004	3	28.6667	29	29	3	1.33333	2	4
252	3	6	6	8	3	5	7	15
36	3	7.66667	6	11	3	3	3	9
375	3	4	4	4	3	1	1	3
438	3	20.6667	21	21	3	2	3	6
442	3	14	12	18	3	1.33333	2	4
490	3	12.3333	15	15	3	1.66667	2	5
592	3	7.66667	7	12	3	2.66667	4	8
6792	3	35	35	35	3	3	3	9
105	2	8	8	12	2	1.5	2	3
107	2	15	15	26	2	1.5	2	3
1107	2	5	5	5	2	1	1	2
113	2	9	9	9	2	3	4	6
152	2	12	12	19	2	1.5	2	3
1537	2	10	10	16	2	1	1	2
1544	2	4.5	4.5	5	2	2	3	4
2028	2	7	7	7	2	2	2	4
2096	2	13.5	13.5	18	2	1.5	2	3
2167	2	18.5	18.5	26	2	3	5	6
219	2	10	10	16	2	1.5	2	3
23-1LV	2	4	4	4	2	1	1	2
247	2	8	8	10	2	1	1	2
273	2	25	25	34	2	3	4	6
309	2	11	11	14	2	2	3	4
3393	2	20.5	20.5	21	2	2.5	3	5
3688	2	24	24	24	2	5	5	10
373	2	4	4	4	2	1	1	2
380	2	4	4	4	2	2.5	3	5
39	2	14	14	19	2	2	3	4
4110	2	12	12	16	2	2.5	4	5
528	2	12	12	12	2	2.5	4	5
5978	2	30	30	30	2	7	7	14
6	2	10	10	10	2	1.5	2	3
6262	2	33	33	33	2	2	2	4
629	2	24	24	29	2	3	4	6
6316	2	22	22	22	2	6	6	12
643	2	4	4	4	2	2	3	4
716	2	12	12	16	2	4	5	8
726	2	24.5	24.5	25	2	3.5	4	7
792	2	16.5	16.5	17	2	2	3	4
866	2	20	20	32	2	2	3	4
882	2	4	4	4	2	1	1	2
896	2	30	30	30	2	3	3	6
967	2	17.5	17.5	21	2	1.5	2	3
1026	1	4	4	4	1	1	1	1
107-1LV	1	10	10	10	1	3	3	3
1083	1	5	5	5	1	3	3	3
11-1LV	1	17	17	17	1	5	5	5
110	1	10	10	10	1	3	3	3
116	1	4	4	4	1	1	1	1
1229	1	11	11	11	1	1	1	1
1241	1	10	10	10	1	1	1	1
1245	1	16	16	16	1	2	2	2
1271	1	2	2	2	1	1	1	1
13	1	4	4	4	1	1	1	1
1306	1	18	18	18	1	4	4	4
1309	1	6	6	6	1	2	2	2
1310	1	31	31	31	1	3	3	3
1380	1	4	4	4	1	3	3	3
1399	1	22	22	22	1	5	5	5
1440	1	25	25	25	1	5	5	5
1454	1	4	4	4	1	2	2	2
148	1	4	4	4	1	1	1	1
1534	1	4	4	4	1	2	2	2
1540	1	19	19	19	1	2	2	2
1558	1	17	17	17	1	2	2	2
1564	1	32	32	32	1	2	2	2
1583	1	17	17	17	1	1	1	1
160	1	4	4	4	1	1	1	1
1653	1	21	21	21	1	1	1	1
1662	1	19	19	19	1	2	2	2
168	1	5	5	5	1	1	1	1
1758	1	26	26	26	1	1	1	1
1766	1	13	13	13	1	2	2	2
1788	1	17	17	17	1	2	2	2
1805	1	23	23	23	1	3	3	3
1823	1	10	10	10	1	3	3	3
187	1	8	8	8	1	1	1	1
188	1	11	11	11	1	6	6	6
1934	1	13	13	13	1	2	2	2
1944	1	32	32	32	1	1	1	1
2097	1	4	4	4	1	1	1	1
218	1	17	17	17	1	2	2	2
22	1	4	4	4	1	5	5	5
2217	1	25	25	25	1	2	2	2
2237	1	28	28	28	1	3	3	3
2294	1	34	34	34	1	3	3	3
23-2LV	1	4	4	4	1	1	1	1
24	1	4	4	4	1	2	2	2
240	1	2	2	2	1	3	3	3
2411	1	4	4	4	1	1	1	1
2534	1	32	32	32	1	5	5	5
2665	1	24	24	24	1	2	2	2
2695	1	4	4	4	1	2	2	2
274	1	26	26	26	1	4	4	4
279	1	8	8	8	1	4	4	4
289	1	6	6	6	1	1	1	1
292	1	11	11	11	1	1	1	1
301	1	4	4	4	1	1	1	1
3020	1	6	6	6	1	1	1	1
3034	1	26	26	26	1	2	2	2
3035	1	18	18	18	1	3	3	3
3041	1	6	6	6	1	5	5	5
3067-1LV	1	14	14	14	1	3	3	3
3096	1	13	13	13	1	3	3	3
3139	1	24	24	24	1	2	2	2
3157	1	6	6	6	1	1	1	1
3175	1	4	4	4	1	1	1	1
3181	1	16	16	16	1	3	3	3
323	1	16	16	16	1	3	3	3
323-1LV	1	21	21	21	1	3	3	3
3307-1LV	1	21	21	21	1	3	3	3
3355	1	13	13	13	1	2	2	2
3403	1	8	8	8	1	2	2	2
3410	1	12	12	12	1	1	1	1
3515	1	16	16	16	1	4	4	4
3586	1	9	9	9	1	1	1	1
36-1LV	1	7	7	7	1	3	3	3
3663	1	20	20	20	1	3	3	3
37-1LV	1	8	8	8	1	2	2	2
383	1	30	30	30	1	3	3	3
394	1	5	5	5	1	3	3	3
405	1	23	23	23	1	2	2	2
409	1	16	16	16	1	1	1	1
4113	1	4	4	4	1	1	1	1
42	1	16	16	16	1	4	4	4
4267	1	11	11	11	1	2	2	2
43	1	10	10	10	1	3	3	3
432	1	14	14	14	1	1	1	1
4356	1	4	4	4	1	3	3	3
44	1	10	10	10	1	3	3	3
4428	1	24	24	24	1	3	3	3
4527	1	5	5	5	1	1	1	1
461	1	12	12	12	1	4	4	4
4675	1	4	4	4	1	3	3	3
4676	1	8	8	8	1	3	3	3
4710	1	10	10	10	1	3	3	3
4717	1	10	10	10	1	4	4	4
48	1	22	22	22	1	3	3	3
4845	1	7	7	7	1	2	2	2
487	1	5	5	5	1	1	1	1
49	1	8	8	8	1	1	1	1
491	1	9	9	9	1	4	4	4
4924	1	16	16	16	1	1	1	1
499	1	15	15	15	1	1	1	1
505	1	8	8	8	1	3	3	3
5067	1	4	4	4	1	2	2	2
510-1LV	1	18	18	18	1	1	1	1
534	1	22	22	22	1	2	2	2
534-1LV	1	15	15	15	1	2	2	2
5459	1	5	5	5	1	3	3	3
5490	1	15	15	15	1	1	1	1
5529	1	8	8	8	1	1	1	1
556	1	5	5	5	1	1	1	1
5583	1	5	5	5	1	2	2	2
5621	1	16	16	16	1	1	1	1
5621-1LV	1	7	7	7	1	2	2	2
580	1	31	31	31	1	2	2	2
5827	1	4	4	4	1	3	3	3
5836	1	4	4	4	1	2	2	2
585	1	23	23	23	1	2	2	2
5979	1	23	23	23	1	2	2	2
5982	1	33	33	33	1	2	2	2
60	1	8	8	8	1	1	1	1
611	1	4	4	4	1	1	1	1
6189-1LV	1	20	20	20	1	1	1	1
6249	1	4	4	4	1	1	1	1
6265	1	35	35	35	1	2	2	2
6417	1	15	15	15	1	2	2	2
660	1	6	6	6	1	1	1	1
661	1	4	4	4	1	3	3	3
664	1	15	15	15	1	1	1	1
6750	1	14	14	14	1	1	1	1
6758	1	17	17	17	1	3	3	3
6793	1	14	14	14	1	2	2	2
6796	1	21	21	21	1	4	4	4
685-1LV	1	17	17	17	1	4	4	4
6924	1	22	22	22	1	2	2	2
6958	1	20	20	20	1	4	4	4
7127	1	12	12	12	1	3	3	3
727	1	5	5	5	1	3	3	3
782	1	7	7	7	1	1	1	1
784	1	11	11	11	1	2	2	2
788	1	4	4	4	1	2	2	2
800-3LV	1	4	4	4	1	1	1	1
844-1LV	1	16	16	16	1	2	2	2
846	1	17	17	17	1	3	3	3
922	1	2	2	2	1	4	4	4
