# Supplementary material for: A dual-tier plasmid network model underpins the evolutionary success of pandemic Klebsiella pneumoniae ST11
Source: Sci Rep. 2026 Jul 22;16:22970. doi: 10.1038/s41598-026-60651-2 (PMC13392022; doi:10.1038/s41598-026-60651-2)
Supplement: Supplementary file 1 — Supplementary Material 1 [file 41598_2026_60651_MOESM1_ESM.zip › Table S4.xlsx]

## Sheet: Sheet1
Table S4-New. Distribution and genomic compartmentalization of key antimicrobial resistance (AMR) determinants in K. pneumoniae (n = 1,010).
Resistance Gene/ Primary Phenotype	Unique Isolate count (n)	Prevalence (n=1,010)	Total hits a	Redundancy Ratio b	Gene location				Expanded Associations c
					Chromosomal		Plasmid
					(n)	(%)	(n)	(%)
sul1 (Sulfonamide)	460	0.4554	709	1.54	39	5.5	670	94.5	2178
oqxB (Efflux /FQ)	809	0.801	813	1	809	99.5	4	0.5	2055
oqxA (Efflux /FQ)	821	0.8129	825	1	821	99.5	4	0.5	2090
aph(3'')-Ib	359	0.3554	681	1.89	43	6.3	638	93.7	2055
Aminoglycoside
blaTEM-1B	501	0.496	614	1.22	16	2.6	598	97.4	1878
(B-lactam)
fosA6	690	0.6832	690	1	690	100	0	0	1821
(Fosfomycin)
aph(6)-Id	364	0.3604	485	1.33	16	3.3	469	96.7	1427
(Aminoglycoside)
sul2 (Sulfonamide)	423	0.4188	459	1.08	8	1.7	451	98.3	1371
blaSHV variants	355	0.3515	364	1.02	354	97.3	10	2.7	1135
(Core B-lactam)
tet(A) (Tetracycline)	342	0.3386	377	1.1	14	3.7	363	96.3	1084
mph(A) (Macrolide)	301	0.298	334	1.11	10	3	324	97	1007
aac(6')-Ib-cr	279	0.2762	335	1.2	19	5.7	316	94.3	959
(Aminoglycoside)
blaKPC-2	276	0.2733	305	1.1	14	4.6	291	95.4	906
(Carbapenem)
qnrS1 (FQ)	270	0.2673	289	1.07	8	2.8	281	97.2	883
blaCTX-M-15	248	0.2455	313	1.26	94	30	219	70	861
(B-lactam)
blaCTX‑M‑65	151	0.1495	177	1.17	6	3.4	171	96.6	517
(B-lactam)
blaCTX‑M‑14	103	0.102	122	1.18	11	9	111	91	414
(B-lactam)
blaNDM‑1	108	0.1069	110	1.01	2	1.8	108	98.2	328
(B-lactam)
catB3	84	0.0832	91	1.08	1	1.1	90	98.9	270
(chloramphenicol)
catA2	88	0.0871	92	1.04	0	0	92	100	255
(chloramphenicol)
a Total gene hits (≥95% identity, ≥90% coverage) using ResFinder 4.7.0.
b Redundancy Ratio: Calculated as (Total Hits / Unique Isolate Count), representing the average copy number per positive genome.
c Expanded Associations: Total number of discrete gene–replicon pairings identified within the mobilome; values exceed isolate counts in instances of multi-plasmid carriage or multi-replicon plasmid architectures.
