# Supplementary material for: A dual-tier plasmid network model underpins the evolutionary success of pandemic Klebsiella pneumoniae ST11
Source: Sci Rep. 2026 Jul 22;16:22970. doi: 10.1038/s41598-026-60651-2 (PMC13392022; doi:10.1038/s41598-026-60651-2)
Supplement: Supplementary file 1 — Supplementary Material 1 [file 41598_2026_60651_MOESM1_ESM.zip › Table S5.xlsx]

## Sheet: blaKPC-2 
TableS2. MOB-suite validation of 14 chromosomal blaKPC-2 integration events across 9 unique Klebsiella pneumoniae isolates.
Isolate ID	Sequence Type (ST)	Contig Size	Contig Size (Mb)	Mob. Signatures	blaKPC-2 Copies	Verdict
GCF_027595485.1	ST258	5520615	5.52062	IncFIB/FII / MPF_F	1	Chromosome
GCF_030284485.1	ST11	5457284	5.45728	MPF_T	1	Chromosome
GCF_030552935.1	ST11	5612620	5.61262	IncU / MPF_T	1	Chromosome
GCF_036287785.1	ST188	5282409	5.28241	None	1	Chromosome
GCF_037100305.1	ST15	5409067	5.40907	IncU / MPF_T	1	Chromosome
GCF_037157705.1	ST11	5464615	5.46462	MPF_T	5 (Tandem)	Chromosome
GCF_037157715.1	ST11	5449875	5.44987	MPF_F / MOBP	2	Chromosome
GCF_039515985.1	ST15	5420356	5.42036	IncU / MPF_T	1	Chromosome
GCF_045345375.1	ST258	5399985	5.39999	MPF_T	1	Chromosome
sample_id	num_contigs	size	GC	md5	rep_type(s)	rep_type_accession(s)	relaxase_type(s)	relaxase_type_accession(s)	mpf_type	mpf_type_accession(s)	orit_type(s)	orit_accession(s)	predicted_mobility	mash_nearest_neighbor	mash_neighbor_distance	mash_neighbor_identification	primary_cluster_id	secondary_cluster_id	predicted_host_range_overall_rank	predicted_host_range_overall_name	observed_host_range_ncbi_rank	observed_host_range_ncbi_name	reported_host_range_lit_rank	reported_host_range_lit_name	associated_pmid(s)
GCF_030284485.1_contig	1	5457284	0.57375	2cc99bd322d276cac205276f7363697b	-	-	-	-	MPF_T	NC_010726_00014,NC_005814_00013	-	-	non-mobilizable	-	1	-	-	-	-	-	-	-	-	-	-
GCF_027595485.1_contig	1	5520615	0.57324	84f10289489084825850fb28607a0d27	IncFIB,IncFII,rep_cluster_2183	000107__CP014778_00094,000132__HG969996,CP017721_00179	MOBF,MOBF	NC_021231_00058,CP035180_00077	MPF_F	NC_019155_00032,NC_019165_00034,NC_021654_00016,NC_019389_00080,NC_022609_00081,NC_014312_00128,NC_021654_00004,NC_023332_00154,NC_014312_00118,NC_014312_00116,NC_021502_00150,NC_021502_00131	-	-	conjugative	-	1	-	-	-	order	Enterobacterales	order	Enterobacterales	order	Enterobacterales	11254626; 20547789; 19482926; 15781495; 20851899; 16257053
GCF_030552935.1_contig	1	5612620	0.572145	f2f290287e1eca9f82ba6a0fc89f990f	IncU	000210__KF623109_00045	-	-	MPF_T	NC_005814_00013,NC_010726_00014	MOBP	AP014804	mobilizable	-	1	-	-	-	phylum	Pseudomonadota	class	Gammaproteobacteria	phylum	Pseudomonadota	24096417; 18502921; 25389419; 30619542; 20851899
GCF_036287785.1_contig	1	5282409	0.573027	66e724208ae0016b8a623c6f57314075	-	-	-	-	-	-	-	-	non-mobilizable	-	1	-	-	-	-	-	-	-	-	-	-
GCF_037100305.1_contig	1	5409067	0.573022	56b06a85d31cce045e73a4199fbbf2dc	IncU	000210__KF623109_00045	-	-	MPF_T	NC_010726_00011,NC_013284_00016	-	-	non-mobilizable	-	1	-	-	-	phylum	Pseudomonadota	class	Gammaproteobacteria	phylum	Pseudomonadota	24096417; 18502921; 25389419; 30619542; 20851899
GCF_037157705.1_contig	1	5464615	0.574103	5bc397ca58bbee6ed551f386748fa356	-	-	-	-	MPF_T	NC_005814_00013,NC_010726_00014	-	-	non-mobilizable	-	1	-	-	-	-	-	-	-	-	-	-
GCF_037157715.1_contig	1	5449875	0.57369	d3c7a517d8038d5a7a59804f6b5cf625	-	-	-	-	MPF_F	NC_022651_00077,NC_010409_00124,NC_019094_00090,NC_017639_00094,NC_007675_00027,NC_017639_00100,NC_019037_00027,NC_019094_00068,NC_010726_00014,NC_005814_00013,NC_013437_00116	MOBP	AP014804	mobilizable	-	1	-	-	-	-	-	-	-	-	-	-
GCF_039515985.1_contig	1	5420356	0.572979	4dc3d9d9655f819def6dbea8ce5ad204	IncU	000210__KF623109_00045	-	-	MPF_T	NC_010726_00014,NC_005814_00013,NC_010726_00011,NC_013284_00016	-	-	non-mobilizable	-	1	-	-	-	phylum	Pseudomonadota	class	Gammaproteobacteria	phylum	Pseudomonadota	24096417; 18502921; 25389419; 30619542; 20851899
GCF_045345375.1_contig	1	5399985	0.573989	c718b142b1592f27f005acaa127a7017	-	-	-	-	MPF_T	NC_010726_00014,NC_005814_00013,NC_010726_00011,NC_013284_00016	-	-	non-mobilizable	-	1	-	-	-	-	-	-	-	-	-	-

## Sheet: ctxm15
	Mean	STD	Min	Max
Chromosome hits
Size (Mb)	5.38716	0.0818265	5.17138	5.62624
GC%	57.3512	0.125354	57.0583	57.6395
Plasmid hits
Size (Mb)	0.187119	0.104957	0.009173	0.459868
GC%	51.4697	1.94033	47.0052	53.2275
chromosomal_suspects
sample_id	num_contigs	size	Size (Mb)	gc	GC%	md5	rep_type(s)	rep_type_accession(s)	relaxase_type(s)	relaxase_type_accession(s)	mpf_type	mpf_type_accession(s)	orit_type(s)	orit_accession(s)	predicted_mobility	mash_nearest_neighbor	mash_neighbor_distance	mash_neighbor_identification	primary_cluster_id	secondary_cluster_id	predicted_host_range_overall_rank	predicted_host_range_overall_name	observed_host_range_ncbi_rank	observed_host_range_ncbi_name	reported_host_range_lit_rank	reported_host_range_lit_name	associated_pmid(s)
GCF_027942195.1_contig	1	5626241	5.62624	0.571184	57.1184	1c62cfcd06a08ba60a7f14c1b523cffc	rep_cluster_1254	000562__KT346360_00001	MOBH	NC_016980_00239	MPF_F	NC_016980_00240,NC_018107_00101,NC_010726_00014,NC_005814_00013	-	-	conjugative	-	1	-	-	-	class	Gammaproteobacteria	class	Gammaproteobacteria	-	-	-
GCF_028364475.1_contig	1	5403490	5.40349	0.573218	57.3218	45da1674a65573baf70a815fd56c3f7a	-	-	-	-	-	-	-	-	non-mobilizable	-	1	-	-	-	-	-	-	-	-	-	-
GCF_028596205.1_contig	1	5435745	5.43574	0.572934	57.2934	5463c1f0bbd4809e151d2f1c732f8158	-	-	-	-	-	-	-	-	non-mobilizable	-	1	-	-	-	-	-	-	-	-	-	-
GCF_029026865.1_contig	1	5587050	5.58705	0.570583	57.0583	5e836924529470f18961464aadde4f0b	IncFIB,IncHI1B,rep_cluster_1254	CP024497_00001,JN420336,000562__KT346360_00001	-	-	MPF_T	NC_016980_00109,NC_016980_00110,NC_023911_00309,NC_018107_00235,NC_010726_00014,NC_005814_00013,NC_010726_00011,NC_013284_00016,NC_016980_00099	-	-	non-mobilizable	-	1	-	-	-	class	Gammaproteobacteria	class	Gammaproteobacteria	order	Enterobacterales	18606786; 11254626; 19482926; 15781495; 20851899; 16257053
GCF_029625055.1_contig	1	5319643	5.31964	0.575254	57.5254	5b3073f38d5dd8b339d6d66290e2ff0b	-	-	-	-	-	-	-	-	non-mobilizable	-	1	-	-	-	-	-	-	-	-	-	-
GCF_029834605.1_contig	1	5304938	5.30494	0.574574	57.4574	df36d6f0ce8770142535fea93ffe66eb	-	-	-	-	-	-	-	-	non-mobilizable	-	1	-	-	-	-	-	-	-	-	-	-
GCF_029834625.1_contig	1	5303899	5.3039	0.574585	57.4585	5b18de7a36fc07d2a4b829c12c202186	-	-	-	-	-	-	-	-	non-mobilizable	-	1	-	-	-	-	-	-	-	-	-	-
GCF_030007135.1_contig	1	5171383	5.17138	0.574098	57.4098	021ec3fc1228cc29c9ef0f7725d3c072	-	-	-	-	MPF_T	NC_010726_00014,NC_005814_00013,NC_010726_00011,NC_013284_00016	-	-	non-mobilizable	-	1	-	-	-	-	-	-	-	-	-	-
GCF_030061685.1_contig	1	5430590	5.43059	0.574026	57.4026	eb95bfea497ff3d1b31aafb3d893fdb9	-	-	-	-	MPF_T	NC_010726_00014,NC_005814_00013,NC_010726_00011,NC_013284_00016	-	-	non-mobilizable	-	1	-	-	-	-	-	-	-	-	-	-
GCF_030322925.1_contig	1	5340134	5.34013	0.573212	57.3212	ff205f7809d69e319e675f574187ad5e	-	-	-	-	MPF_T	NC_010726_00014,NC_005814_00013,NC_010726_00011,NC_013284_00016	-	-	non-mobilizable	-	1	-	-	-	-	-	-	-	-	-	-
GCF_030845575.1_contig	1	5340491	5.34049	0.573785	57.3785	1e8fed83e33fc58a7aa6ded8a35192c1	-	-	-	-	MPF_T	NC_010726_00014,NC_005814_00013,NC_010726_00011,NC_013284_00016	-	-	non-mobilizable	-	1	-	-	-	-	-	-	-	-	-	-
GCF_030845595.1_contig	1	5340492	5.34049	0.573785	57.3785	fdd8c964b9b5cab44f7585367850b611	-	-	-	-	MPF_T	NC_010726_00014,NC_005814_00013,NC_010726_00011,NC_013284_00016	-	-	non-mobilizable	-	1	-	-	-	-	-	-	-	-	-	-
GCF_030845615.1_contig	1	5339724	5.33972	0.573804	57.3804	80507197c506cb192d850b0d70760ea9	-	-	-	-	MPF_T	NC_010726_00014,NC_005814_00013,NC_010726_00011,NC_013284_00016	-	-	non-mobilizable	-	1	-	-	-	-	-	-	-	-	-	-
GCF_030845695.1_contig	1	5336117	5.33612	0.573855	57.3855	3dadc2cdcc6ac6b919bf615ad8dddbbc	-	-	-	-	MPF_T	NC_010726_00014,NC_005814_00013,NC_010726_00011,NC_013284_00016	-	-	non-mobilizable	-	1	-	-	-	-	-	-	-	-	-	-
GCF_030845815.1_contig	1	5460895	5.46089	0.57269	57.269	eee9cea17a4827db236dcc4ca58eea67	-	-	-	-	MPF_T	NC_010726_00014,NC_005814_00013,NC_010726_00011,NC_013284_00016	-	-	non-mobilizable	-	1	-	-	-	-	-	-	-	-	-	-
GCF_030845955.1_contig	1	5178435	5.17844	0.576395	57.6395	1fd2995eb39225081426b7a3c258f8ea	-	-	-	-	-	-	-	-	non-mobilizable	-	1	-	-	-	-	-	-	-	-	-	-
GCF_031326245.1_contig	1	5482486	5.48249	0.57289	57.289	7447ce1c693e0ded1830c3b530c1f89b	-	-	-	-	-	-	-	-	non-mobilizable	-	1	-	-	-	-	-	-	-	-	-	-
GCF_033253665.1_contig	1	5413112	5.41311	0.573434	57.3434	5d9f503d46182b35d70521a8811e4af6	-	-	-	-	MPF_F	NC_014304_00056	-	-	non-mobilizable	-	1	-	-	-	-	-	-	-	-	-	-
GCF_033254545.1_contig	1	5532595	5.53259	0.572775	57.2775	1c1bfa5dcea54643c2a5e762b494b590	IncFIB,rep_cluster_2358	000107__CP014778_00094,CP036198_00005	-	-	-	-	-	-	non-mobilizable	-	1	-	-	-	phylum	Pseudomonadota	order	Enterobacterales	phylum	Pseudomonadota	24096417; 11254626; 19482926; 15781495; 20851899; 16257053
GCF_033257165.1_contig	1	5448141	5.44814	0.573577	57.3577	231cff8ae84258d00e80fd4c320f9040	-	-	-	-	-	-	-	-	non-mobilizable	-	1	-	-	-	-	-	-	-	-	-	-
GCF_034421615.1_contig	1	5430849	5.43085	0.573884	57.3884	add70cbdf1490269a99a1a259710bde7	-	-	-	-	MPF_T	NC_013284_00016,NC_010726_00011,NC_005814_00013,NC_010726_00014	-	-	non-mobilizable	-	1	-	-	-	-	-	-	-	-	-	-
GCF_036452035.1_contig	1	5384080	5.38408	0.574236	57.4236	196f30971c17de2cbf93d7e8db16a3e8	-	-	-	-	MPF_T	NC_010726_00014,NC_005814_00013,NC_010726_00011,NC_013284_00016	-	-	non-mobilizable	-	1	-	-	-	-	-	-	-	-	-	-
GCF_037024145.1_contig	1	5426972	5.42697	0.571914	57.1914	ea759ce904279c8f3a0954059550db1b	-	-	-	-	MPF_T	NC_010726_00014,NC_005814_00013,NC_010726_00011,NC_013284_00016	-	-	non-mobilizable	-	1	-	-	-	-	-	-	-	-	-	-
GCF_037024235.1_contig	1	5449075	5.44907	0.57171	57.171	72ed91d9308e2a3e38453d2cd6180f3c	-	-	-	-	MPF_T	NC_010726_00014,NC_005814_00013,NC_010726_00011,NC_013284_00016	-	-	non-mobilizable	-	1	-	-	-	-	-	-	-	-	-	-
GCF_037024245.1_contig	1	5450249	5.45025	0.571701	57.1701	7562ca51c2955ee8b3cf98ef6a20fad1	-	-	-	-	MPF_T	NC_010726_00014,NC_005814_00013,NC_010726_00011,NC_013284_00016	-	-	non-mobilizable	-	1	-	-	-	-	-	-	-	-	-	-
GCF_037024275.1_contig	1	5452491	5.45249	0.57153	57.153	347db9b67a43d936669dea1f2c90b621	-	-	-	-	MPF_T	NC_010726_00014,NC_005814_00013,NC_010726_00011,NC_013284_00016	-	-	non-mobilizable	-	1	-	-	-	-	-	-	-	-	-	-
GCF_037024325.1_contig	1	5451058	5.45106	0.571546	57.1546	dc5aa2dda49602ab2d1c35900a9f4be2	-	-	-	-	MPF_T	NC_010726_00014,NC_005814_00013,NC_010726_00011,NC_013284_00016	-	-	non-mobilizable	-	1	-	-	-	-	-	-	-	-	-	-
GCF_037024335.1_contig	1	5445228	5.44523	0.571749	57.1749	60afdb6dc55d6a8a1c339dabfb140578	-	-	-	-	MPF_T	NC_010726_00014,NC_005814_00013,NC_010726_00011,NC_013284_00016	-	-	non-mobilizable	-	1	-	-	-	-	-	-	-	-	-	-
GCF_037024345.1_contig	1	5446445	5.44644	0.571751	57.1751	52efcbba2b7f51fe2ada9185366ce4d1	-	-	-	-	MPF_T	NC_010726_00014,NC_005814_00013,NC_010726_00011,NC_013284_00016	-	-	non-mobilizable	-	1	-	-	-	-	-	-	-	-	-	-
GCF_037024355.1_contig	1	5445346	5.44535	0.571751	57.1751	d8efb146b00da55266945ade791e0878	-	-	-	-	MPF_T	NC_010726_00014,NC_005814_00013,NC_010726_00011,NC_013284_00016	-	-	non-mobilizable	-	1	-	-	-	-	-	-	-	-	-	-
GCF_037024385.1_contig	1	5434862	5.43486	0.571653	57.1653	1465f0127ea58bfa8dfce9e205a6837d	-	-	-	-	MPF_T	NC_010726_00014,NC_005814_00013,NC_010726_00011,NC_013284_00016	-	-	non-mobilizable	-	1	-	-	-	-	-	-	-	-	-	-
GCF_037100305.1_contig	1	5409067	5.40907	0.573022	57.3022	56b06a85d31cce045e73a4199fbbf2dc	IncU	000210__KF623109_00045	-	-	MPF_T	NC_010726_00011,NC_013284_00016	-	-	non-mobilizable	-	1	-	-	-	phylum	Pseudomonadota	class	Gammaproteobacteria	phylum	Pseudomonadota	24096417; 18502921; 25389419; 30619542; 20851899
GCF_037477765.1_contig	1	5450307	5.45031	0.573378	57.3378	dc74027d3c77444aa92ee48a4fd7876a	-	-	-	-	-	-	-	-	non-mobilizable	-	1	-	-	-	-	-	-	-	-	-	-
GCF_038418345.1_contig	1	5242693	5.24269	0.575748	57.5748	e20d2b1ea7c6957be52a9d6d9498fd3d	-	-	-	-	MPF_T	NC_010726_00014,NC_005814_00013,NC_010726_00011,NC_013284_00016	-	-	non-mobilizable	-	1	-	-	-	-	-	-	-	-	-	-
GCF_039515985.1_contig	1	5420356	5.42036	0.572979	57.2979	4dc3d9d9655f819def6dbea8ce5ad204	IncU	000210__KF623109_00045	-	-	MPF_T	NC_010726_00014,NC_005814_00013,NC_010726_00011,NC_013284_00016	-	-	non-mobilizable	-	1	-	-	-	phylum	Pseudomonadota	class	Gammaproteobacteria	phylum	Pseudomonadota	24096417; 18502921; 25389419; 30619542; 20851899
GCF_040763065.1_contig	1	5461646	5.46165	0.57182	57.182	3bb8290352b4141b49957951ca43044c	-	-	-	-	-	-	-	-	non-mobilizable	-	1	-	-	-	-	-	-	-	-	-	-
GCF_040763075.1_contig	1	5377653	5.37765	0.572949	57.2949	fc040ce71940e42a37223803273c2235	-	-	-	-	-	-	-	-	non-mobilizable	-	1	-	-	-	-	-	-	-	-	-	-
GCF_040803885.1_contig	1	5333298	5.3333	0.573785	57.3785	b95f788194ccee3622e4af0068128786	-	-	-	-	MPF_T	NC_010726_00014,NC_005814_00013,NC_010726_00011,NC_013284_00016	-	-	non-mobilizable	-	1	-	-	-	-	-	-	-	-	-	-
GCF_041003495.1_contig	1	5455366	5.45537	0.57149	57.149	31013e6007d4d18adaad22a6ce0623c1	-	-	-	-	MPF_T	NC_010726_00014,NC_005814_00013,NC_010726_00011,NC_013284_00016	-	-	non-mobilizable	-	1	-	-	-	-	-	-	-	-	-	-
GCF_041221885.1_contig	1	5422009	5.42201	0.573759	57.3759	b72f00ccaf517fe106551c514e5a569d	-	-	-	-	MPF_T	NC_010726_00014,NC_005814_00013,NC_010726_00011,NC_013284_00016	-	-	non-mobilizable	-	1	-	-	-	-	-	-	-	-	-	-
GCF_041222185.1_contig	1	5328272	5.32827	0.575083	57.5083	f7756b44293a0931cd1c5952f8b19edc	-	-	-	-	MPF_T	NC_010726_00014,NC_005814_00013,NC_010726_00011,NC_013284_00016	-	-	non-mobilizable	-	1	-	-	-	-	-	-	-	-	-	-
GCF_041222585.1_contig	1	5339098	5.3391	0.574966	57.4966	ae9e8e33b9e40335a83b5cf26df87534	-	-	-	-	MPF_T	NC_010726_00014,NC_005814_00013,NC_010726_00011,NC_013284_00016	-	-	non-mobilizable	-	1	-	-	-	-	-	-	-	-	-	-
GCF_041320635.1_contig	1	5298201	5.2982	0.574014	57.4014	af6df30198cbd2a6ae9e3c895533791a	-	-	-	-	MPF_T	NC_010726_00014,NC_005814_00013,NC_010726_00011,NC_013284_00016	-	-	non-mobilizable	-	1	-	-	-	-	-	-	-	-	-	-
GCF_041346905.1_contig	1	5401395	5.40139	0.573433	57.3433	97ffe5e4f5cb71d0cf23a7b3ed7e3dc8	-	-	-	-	MPF_T	NC_010726_00014,NC_005814_00013,NC_010726_00011,NC_013284_00016	-	-	non-mobilizable	-	1	-	-	-	-	-	-	-	-	-	-
GCF_042487505.1_contig	1	5326974	5.32697	0.574884	57.4884	d7c9f304ca1f51b7641e95c41f4fc38b	-	-	-	-	MPF_T	NC_010726_00014,NC_005814_00013,NC_010726_00011,NC_013284_00016	-	-	non-mobilizable	-	1	-	-	-	-	-	-	-	-	-	-
GCF_042489295.1_contig	1	5328261	5.32826	0.574875	57.4875	d2549fc3bebd635646948545e05e518b	-	-	-	-	MPF_T	NC_010726_00014,NC_005814_00013,NC_010726_00011,NC_013284_00016	-	-	non-mobilizable	-	1	-	-	-	-	-	-	-	-	-	-
GCF_042490795.1_contig	1	5326920	5.32692	0.574887	57.4887	ada8ae05ed48ac37723f8948c71cd9fb	-	-	-	-	MPF_T	NC_010726_00014,NC_005814_00013,NC_010726_00011,NC_013284_00016	-	-	non-mobilizable	-	1	-	-	-	-	-	-	-	-	-	-
GCF_043950235.1_contig	1	5304989	5.30499	0.574478	57.4478	f9219c270140f2ee6ab087eae2ae7883	-	-	-	-	MPF_T	NC_010726_00014,NC_005814_00013,NC_010726_00011,NC_013284_00016	-	-	non-mobilizable	-	1	-	-	-	-	-	-	-	-	-	-
GCF_043950265.1_contig	1	5403816	5.40382	0.574136	57.4136	58f808229963b0a42394e46bc95c44b8	-	-	-	-	MPF_T	NC_013284_00016,NC_010726_00011,NC_005814_00013,NC_010726_00014	-	-	non-mobilizable	-	1	-	-	-	-	-	-	-	-	-	-
GCF_043950275.1_contig	1	5383495	5.38349	0.574267	57.4267	b94f965d4f1fea5b12c17018b2920485	-	-	-	-	MPF_T	NC_010726_00014,NC_005814_00013,NC_010726_00011,NC_013284_00016	-	-	non-mobilizable	-	1	-	-	-	-	-	-	-	-	-	-
GCF_043950315.1_contig	1	5318710	5.31871	0.574928	57.4928	e818da123db5ce31c783f3fe4eb96cf0	-	-	-	-	MPF_T	NC_010726_00014,NC_005814_00013,NC_010726_00011,NC_013284_00016	-	-	non-mobilizable	-	1	-	-	-	-	-	-	-	-	-	-
GCF_043950325.1_contig	1	5379955	5.37995	0.574329	57.4329	c11a4a23fac0a259bf108fa37f6fb62f	-	-	-	-	MPF_T	NC_013284_00016,NC_010726_00011,NC_005814_00013,NC_010726_00014	-	-	non-mobilizable	-	1	-	-	-	-	-	-	-	-	-	-
GCF_043950335.1_contig	1	5319871	5.31987	0.574921	57.4921	f2cf575ba1a86afe5905f6410de3b1f3	-	-	-	-	MPF_T	NC_010726_00014,NC_005814_00013,NC_010726_00011,NC_013284_00016	-	-	non-mobilizable	-	1	-	-	-	-	-	-	-	-	-	-
GCF_043950345.1_contig	1	5321094	5.32109	0.573253	57.3253	4a429282fb4ff9915a6e4c8b414f5384	-	-	-	-	-	-	-	-	non-mobilizable	-	1	-	-	-	-	-	-	-	-	-	-
GCF_043950355.1_contig	1	5382609	5.38261	0.574245	57.4245	208272b660f94549721023ce35c739c8	-	-	-	-	MPF_T	NC_013284_00016,NC_010726_00011,NC_005814_00013,NC_010726_00014	-	-	non-mobilizable	-	1	-	-	-	-	-	-	-	-	-	-
GCF_043950365.1_contig	1	5388338	5.38834	0.574184	57.4184	4e05af2197c116980472a890874c5462	-	-	-	-	MPF_T	NC_010726_00014,NC_005814_00013,NC_010726_00011,NC_013284_00016	-	-	non-mobilizable	-	1	-	-	-	-	-	-	-	-	-	-
GCF_043950385.1_contig	1	5390512	5.39051	0.574237	57.4237	357a10efc349a6a9614615c8251053cd	-	-	-	-	MPF_T	NC_013284_00016,NC_010726_00011,NC_005814_00013,NC_010726_00014	-	-	non-mobilizable	-	1	-	-	-	-	-	-	-	-	-	-
GCF_043950395.1_contig	1	5392596	5.3926	0.574089	57.4089	7b5b06d4b99e4cb56beb46f5f9442e3b	-	-	-	-	MPF_T	NC_013284_00016,NC_010726_00011,NC_005814_00013,NC_010726_00014	-	-	non-mobilizable	-	1	-	-	-	-	-	-	-	-	-	-
GCF_043950405.1_contig	1	5407418	5.40742	0.574068	57.4068	722ccfc4436e7f8752034a660cbfc54e	-	-	-	-	MPF_T	NC_010726_00014,NC_005814_00013,NC_010726_00011,NC_013284_00016	-	-	non-mobilizable	-	1	-	-	-	-	-	-	-	-	-	-
GCF_043950415.1_contig	1	5344966	5.34497	0.574637	57.4637	5e052a979d67a696002e6826eecba820	-	-	-	-	MPF_T	NC_010726_00014,NC_005814_00013,NC_010726_00011,NC_013284_00016	-	-	non-mobilizable	-	1	-	-	-	-	-	-	-	-	-	-
GCF_043950455.1_contig	1	5200771	5.20077	0.575551	57.5551	12e1bffc2340615b0ef1aaffb1886f73	-	-	-	-	-	-	-	-	non-mobilizable	-	1	-	-	-	-	-	-	-	-	-	-
GCF_045288205.1_contig	1	5429610	5.42961	0.573895	57.3895	ff632c29afaf9def081c706d1beb6e44	-	-	-	-	MPF_T	NC_013284_00016,NC_010726_00011,NC_005814_00013,NC_010726_00014	-	-	non-mobilizable	-	1	-	-	-	-	-	-	-	-	-	-
GCF_045348725.1_contig	1	5344160	5.34416	0.573797	57.3797	255ffd67c3cde48c383090ab9f36d36b	-	-	-	-	MPF_T	NC_010726_00014,NC_005814_00013,NC_010726_00011,NC_013284_00016	-	-	non-mobilizable	-	1	-	-	-	-	-	-	-	-	-	-
GCF_964198675.1_contig	1	5422274	5.42227	0.572638	57.2638	34e4d335b2ea42376eacbd484466f275	-	-	-	-	MPF_T	NC_010726_00014,NC_005814_00013,NC_010726_00011,NC_013284_00016	-	-	non-mobilizable	-	1	-	-	-	-	-	-	-	-	-	-
GCF_964198735.1_contig	1	5286907	5.28691	0.574861	57.4861	1298ffa7a354d7e95fc37765e521fd4d	-	-	-	-	-	-	-	-	non-mobilizable	-	1	-	-	-	-	-	-	-	-	-	-
GCF_964198855.1_contig	1	5418871	5.41887	0.572434	57.2434	7fb46dff7e5df01ac52549590dade885	-	-	-	-	MPF_T	NC_010726_00014,NC_005814_00013,NC_010726_00011,NC_013284_00016	-	-	non-mobilizable	-	1	-	-	-	-	-	-	-	-	-	-
GCF_964198955.1_contig	1	5472185	5.47218	0.572273	57.2273	d93b10a9605e22b3730c8a6690b53c0f	-	-	-	-	MPF_T	NC_010726_00014,NC_005814_00013,NC_010726_00011,NC_013284_00016	-	-	non-mobilizable	-	1	-	-	-	-	-	-	-	-	-	-
GCF_964199005.1_contig	1	5479860	5.47986	0.572437	57.2437	c5449918599e782305ee4e3a61394f03	-	-	-	-	MPF_T	NC_010726_00014,NC_005814_00013,NC_010726_00011,NC_013284_00016	-	-	non-mobilizable	-	1	-	-	-	-	-	-	-	-	-	-
Plasmids hits
sample_id	num_contigs	size	Size (Mb)	gc	GC%	md5	rep_type(s)	rep_type_accession(s)	relaxase_type(s)	relaxase_type_accession(s)	mpf_type	mpf_type_accession(s)	orit_type(s)	orit_accession(s)	predicted_mobility	mash_nearest_neighbor	mash_neighbor_distance	mash_neighbor_identification	primary_cluster_id	secondary_cluster_id	predicted_host_range_overall_rank	predicted_host_range_overall_name	observed_host_range_ncbi_rank	observed_host_range_ncbi_name	reported_host_range_lit_rank	reported_host_range_lit_name	associated_pmid(s)
GCF_029201485.1_contig	1	217547	0.217547	0.523708	52.3708	4407992110ae32b35825be5b42d17288	IncFIB,IncFII	000107__CP014778_00094,000124__KP125893_00142	MOBF,MOBF	NC_021231_00058,CP035180_00077	MPF_F	NC_019155_00032,NC_019165_00034,NC_021654_00016,NC_011281_00082,NC_022609_00081,NC_014312_00128,NC_019389_00068,NC_023332_00154,NC_014312_00118,NC_014312_00116,NC_021502_00150,NC_021502_00131	-	-	conjugative	CP024500	0.00408721	Klebsiella pneumoniae	AA277	AI089	order	Enterobacterales	order	Enterobacterales	order	Enterobacterales	11254626; 19482926; 15781495; 20851899; 16257053
GCF_029624975.1_contig	1	247179	0.247179	0.525356	52.5356	5ff668e08a14c7ca3f330b231b4f5bf1	IncFIB,IncFII	000107__CP014778_00094,000124__KP125893_00142	MOBF,MOBF	NC_021231_00058,CP035180_00077	MPF_F	NC_019155_00032,NC_019165_00034,NC_021654_00016,NC_011281_00082,NC_022609_00081,NC_014312_00128,NC_019389_00068,NC_023332_00154,NC_014312_00118,NC_014312_00116,NC_021502_00150,NC_021502_00131	-	-	conjugative	CP024500	0.000981871	Klebsiella pneumoniae	AA277	AI089	order	Enterobacterales	order	Enterobacterales	order	Enterobacterales	11254626; 19482926; 15781495; 20851899; 16257053
GCF_029834625.1_contig	1	175206	0.175206	0.522003	52.2003	0af1c30951523dc6c2a900c97af0e56c	IncFIB,IncFII	000107__CP014778_00094,000126__FO834904	MOBF,MOBF	NC_021231_00058,CP035180_00077	MPF_F	NC_019155_00032,NC_019165_00034,NC_021654_00016,NC_011281_00082,NC_022609_00081,NC_014312_00128,NC_019389_00068,NC_023332_00154,NC_014312_00118,NC_014312_00116,NC_021502_00150,NC_021502_00131	-	-	conjugative	CP023912	0.0143537	Klebsiella pneumoniae	AA274	AI067	order	Enterobacterales	order	Enterobacterales	order	Enterobacterales	11254626; 19482926; 15781495; 20851899; 16257053
GCF_030490425.1_contig	1	241161	0.241161	0.522589	52.2589	c8362c3bc55181e79ff09b558873206f	IncFIB,IncFII	000107__CP014778_00094,000124__KP125893_00142	MOBF,MOBF	NC_021231_00058,CP035180_00077	MPF_F	NC_019155_00032,NC_019165_00034,NC_021654_00016,NC_011281_00082,NC_022609_00081,NC_014312_00128,NC_019389_00068,NC_023332_00154,NC_014312_00118,NC_014312_00116,NC_021502_00150,NC_021502_00131	-	-	conjugative	CP028817	0.000656154	Klebsiella pneumoniae	AA277	AI089	order	Enterobacterales	order	Enterobacterales	order	Enterobacterales	11254626; 19482926; 15781495; 20851899; 16257053
GCF_030845415.1_contig	1	90681	0.090681	0.51186	51.186	1556a9f6b0f3d305438a6f1f5e023511	IncY	000230__CP009168_00001	MOBC	NC_014725_00039	MPF_T	NC_011092_00100,NC_011092_00102,NC_011092_00103	-	-	conjugative	CP044008	0.00249129	Salmonella enterica subsp. enterica serovar Typhi	AC315	AL455	order	Enterobacterales	order	Enterobacterales	genus	Escherichia	28031198
GCF_030845875.1_contig	1	122442	0.122442	0.524534	52.4534	c79c2f0e8be6bd303c921d1abfc56bcd	IncFII,rep_cluster_1418	000124__KP125893_00142,000759__NC_013950_00034	MOBF,MOBF	CP035180_00077,NC_021231_00058	MPF_F	NC_014312_00116,NC_014312_00118,NC_023332_00154,NC_019389_00068,NC_014312_00128,NC_022609_00081,NC_019389_00080,NC_021654_00016,NC_019165_00034,NC_019155_00032,NC_021502_00131,NC_021502_00150	-	-	conjugative	JX424423	0.00331442	Klebsiella pneumoniae	AA452	AI551	order	Enterobacterales	order	Enterobacterales	family	Enterobacteriaceae	16940067; 20851899
GCF_033245965.1_contig	1	459868	0.459868	0.477424	47.7424	5f03b3b3116df14cf31bf3f74ac5a21f	IncFIB,IncFIB,IncHI1B	000100__NZ_CP016161_00012,CP024497_00001,JN420336	MOBH	NC_016980_00239	MPF_F	NC_018107_00101,NC_016980_00240,NC_023911_00309,NC_018107_00235,NC_016980_00109,NC_016980_00110,NC_016980_00099	-	-	conjugative	CP034201	0.00834599	Klebsiella pneumoniae subsp. pneumoniae	AA405	AI436	order	Enterobacterales	order	Enterobacterales	order	Enterobacterales	18606786; 11254626; 19482926; 15781495; 20851899; 16257053
GCF_035557175.1_contig	1	374781	0.374781	0.472631	47.2631	c6a1c66eb8a0718d7a939e9d19a369d0	IncFIB,IncHI1B,rep_cluster_1254	CP024497_00001,JN420336,000562__KT346360_00001	MOBH	NC_016980_00239	MPF_F	NC_016980_00240,NC_018107_00101,NC_016980_00110,NC_016980_00109,NC_018107_00235,NC_023911_00309,NC_016980_00099	-	-	conjugative	CP034201	0.000483446	Klebsiella pneumoniae subsp. pneumoniae	AA405	AI436	class	Gammaproteobacteria	class	Gammaproteobacteria	order	Enterobacterales	18606786; 11254626; 19482926; 15781495; 20851899; 16257053
GCF_035597335.1_contig	1	246729	0.246729	0.525208	52.5208	6f056cc4cf4f6394c5a496769395725d	IncFIB,IncFII	000107__CP014778_00094,000124__KP125893_00142	MOBF,MOBF	CP035180_00077,NC_021231_00058	MPF_F	NC_014312_00116,NC_014312_00118,NC_023332_00154,NC_019389_00068,NC_014312_00128,NC_022609_00081,NC_011281_00082,NC_021654_00016,NC_019165_00034,NC_019155_00032,NC_021502_00131,NC_021502_00150	-	-	conjugative	CP024500	0.00113443	Klebsiella pneumoniae	AA277	AI089	order	Enterobacterales	order	Enterobacterales	order	Enterobacterales	11254626; 19482926; 15781495; 20851899; 16257053
GCF_035658215.1_contig	1	283567	0.283567	0.47028	47.028	5d39b9863a52ccb6a488762b76e84507	IncFIB,IncHI1B,rep_cluster_1254	CP024497_00001,JN420336,000562__KT346360_00001	MOBH	NC_016980_00239	MPF_F	NC_018107_00101,NC_016980_00240,NC_023911_00309,NC_018107_00235,NC_016980_00109,NC_016980_00110,NC_016980_00099	-	-	conjugative	CP031372	0.0083078	Klebsiella pneumoniae	AA405	AI436	class	Gammaproteobacteria	class	Gammaproteobacteria	order	Enterobacterales	18606786; 11254626; 19482926; 15781495; 20851899; 16257053
GCF_036320985.1_contig	1	248177	0.248177	0.530424	53.0424	5e5d6ff633ec12a6197de586685408cf	IncFIA,IncFII	AF250878,000124__KP125893_00142	MOBF,MOBF	CP035180_00077,NC_021231_00058	MPF_F	NC_014312_00116,NC_014312_00118,NC_023332_00154,NC_019389_00068,NC_014312_00128,NC_022609_00081,NC_011281_00082,NC_021654_00016,NC_019165_00034,NC_019155_00032,NC_021502_00131,NC_021502_00150	-	-	conjugative	CP024500	0.015943	Klebsiella pneumoniae	AA277	AI089	order	Enterobacterales	order	Enterobacterales	order	Enterobacterales	10773089; 25389419; 19897651; 24247128; 20851899; 22511964
GCF_036452035.1_contig	1	345497	0.345497	0.481804	48.1804	74db6002ecae9de2db71b4fbdec83512	IncFIB,IncFIB,IncFII,IncHI1B	CP024497_00001,000097__NC_025166_00051,000129__CP018340,JN420336	MOBF,MOBF,MOBH	NC_021231_00058,CP035180_00077,NC_016980_00239	MPF_F	NC_016980_00240,NC_018107_00101,NC_019155_00032,NC_019165_00034,NC_021654_00016,NC_019389_00080,NC_022609_00081,NC_014312_00128,NC_019389_00068,NC_023332_00154,NC_014312_00118,NC_014312_00116,NC_016980_00110,NC_016980_00109,NC_018107_00235,NC_023911_00309,NC_021502_00150,NC_021502_00131,NC_016980_00099	-	-	conjugative	CP012754	0.0143537	Klebsiella pneumoniae	AA405	AI439	order	Enterobacterales	order	Enterobacterales	order	Enterobacterales	18606786; 11254626; 19482926; 15781495; 20851899; 16257053
GCF_037890715.1_contig	1	91733	0.091733	0.523007	52.3007	5f99412044639d4b1a66a40f06b699bc	IncC	000092__CP025470	MOBH,MOBH	NC_012885_00072,NC_012690_00071	MPF_F	NC_009140_00071,NC_014170_00023,NC_012885_00083,NC_016974_00085,NC_012885_00167	MOBH	JQ319772	conjugative	MK205417	0.00393593	Salmonella enterica subsp. enterica serovar Dublin	AA627	AI885	phylum	Pseudomonadota	class	Gammaproteobacteria	phylum	Pseudomonadota	23800906; 20138094; 19482926; 24567731; 28842132; 20851899; 22290972; 19949054
GCF_038418325.1_contig	1	298037	0.298037	0.470052	47.0052	42b848f1d27a1f8f8f1a681f7f1b781f	IncFIB,IncHI1B	CP024497_00001,JN420336	MOBH	NC_016980_00239	MPF_F	NC_016980_00110,NC_016980_00109,NC_018107_00235,NC_023911_00309,NC_016980_00240,NC_018107_00101,NC_016980_00099	-	-	conjugative	CP034201	0.00547692	Klebsiella pneumoniae subsp. pneumoniae	AA405	AI436	order	Enterobacterales	order	Enterobacterales	order	Enterobacterales	18606786; 11254626; 19482926; 15781495; 20851899; 16257053
GCF_038447555.1_contig	1	118898	0.118898	0.508293	50.8293	b9eb5d425baed2f0653f2304e576041d	IncFIB	000107__CP014778_00094	-	-	-	-	-	-	non-mobilizable	CP041645	0.0362143	Klebsiella pneumoniae	AD443	AN002	order	Enterobacterales	order	Enterobacterales	order	Enterobacterales	11254626; 19482926; 15781495; 20851899; 16257053
GCF_039515985.1_contig	1	94594	0.094594	0.532275	53.2275	822995483b512aac8c13b7b9d349334f	IncU,rep_cluster_1418,rep_cluster_2183	000210__KF623109_00045,000759__NC_013950_00034,CP033468_00001	MOBF,MOBF	CP035180_00077,NC_021231_00058	MPF_F	NC_019165_00034,NC_014312_00141,NC_014312_00116,NC_014312_00118,NC_023332_00154,NC_019389_00068,NC_014312_00128,NC_022609_00081,NC_019389_00080,NC_021654_00016,NC_021502_00150,NC_021502_00131	-	-	conjugative	MK191023	0.0186195	Klebsiella pneumoniae	AA448	AI530	phylum	Pseudomonadota	class	Gammaproteobacteria	phylum	Pseudomonadota	24096417; 16940067; 18502921; 25389419; 20547789; 30619542; 20851899
GCF_041320635.1_contig	1	99523	0.099523	0.515589	51.5589	c045a6d51dd5fe2cf615e6e315a37b3d	IncFIA,rep_cluster_1418	AF250878,000759__NC_013950_00034	MOBF	NC_021231_00058	MPF_F	NC_014312_00116,NC_022609_00068,NC_014312_00118,NC_021502_00123,NC_023332_00154,NC_019389_00068,NC_014312_00128,NC_022609_00081,NC_019389_00080,NC_021654_00016,NC_019165_00034,NC_019155_00032,NC_021502_00131,NC_021502_00150	MOBF	NZ_CP016035	conjugative	FJ876826	0.004991	Klebsiella pneumoniae	AA449	AI534	order	Enterobacterales	order	Enterobacterales	order	Enterobacterales	10773089; 16940067; 25389419; 19897651; 24247128; 20851899; 22511964
GCF_043950335.1_contig	1	122076	0.122076	0.522977	52.2977	d98f8bbf3ab73b9d51c7824f5bce840c	IncFIB,IncFII,rep_cluster_2183	000097__NC_025166_00051,000129__CP018340,CP033468_00001	MOBF,MOBF	NC_021231_00058,CP035180_00077	MPF_F	NC_023905_00125,NC_019165_00034,NC_021654_00016,NC_019389_00080,NC_022609_00081,NC_014312_00128,NC_019389_00068,NC_023332_00154,NC_014312_00118,NC_014312_00116,NC_021502_00150,NC_021502_00131	-	-	conjugative	CP024040	2.38274e-05	Klebsiella pneumoniae	AA018	AH562	order	Enterobacterales	order	Enterobacterales	order	Enterobacterales	11254626; 20547789; 19482926; 15781495; 20851899; 16257053
GCF_043950395.1_contig	1	9173	0.009173	0.518696	51.8696	83235af7d5b589314a95e58568d43106	-	-	-	-	-	-	-	-	non-mobilizable	-	1	-	-	-	-	-	-	-	-	-	-
GCF_045348675.1_contig	1	201972	0.201972	0.504461	50.4461	07d28a00f07a8197329ca727eaf5db94	IncFIB	000107__CP014778_00094	-	-	-	-	-	-	non-mobilizable	CP033758	0.017653	Klebsiella pneumoniae	AA816	AJ187	order	Enterobacterales	order	Enterobacterales	order	Enterobacterales	11254626; 19482926; 15781495; 20851899; 16257053
GCF_964198785.1_contig	1	226769	0.226769	0.526527	52.6527	f6132aa4d0247df9831364ee41862be1	IncFIB,IncFII,rep_cluster_2183	000107__CP014778_00094,000128__CP023916,CP017721_00179	MOBF,MOBF	NC_021231_00058,CP035180_00077	MPF_F	NC_014312_00141,NC_019165_00034,NC_021654_00016,NC_019389_00080,NC_022609_00081,NC_014312_00128,NC_019389_00068,NC_023332_00154,NC_014312_00118,NC_014312_00116,NC_021502_00150,NC_021502_00131	-	-	conjugative	CP002474	0.00229842	Klebsiella pneumoniae	AA275	AI077	order	Enterobacterales	order	Enterobacterales	order	Enterobacterales	11254626; 20547789; 19482926; 15781495; 20851899; 16257053
GCF_964198885.1_contig	1	88334	0.088334	0.527238	52.7238	7f717a097100a888c71d8ab212f2535b	rep_cluster_3	001607__CP009878	-	-	-	-	-	-	non-mobilizable	CP033624	0.028588	Klebsiella pneumoniae	AB531	AK351	genus	Klebsiella	genus	Klebsiella	-	-	-
GCF_964198895.1_contig	1	226769	0.226769	0.526523	52.6523	4923ea8dc79a3aa314651835db92fef1	IncFIB,IncFII,rep_cluster_2183	000107__CP014778_00094,000128__CP023916,CP017721_00179	MOBF,MOBF	NC_021231_00058,CP035180_00077	MPF_F	NC_014312_00141,NC_019165_00034,NC_021654_00016,NC_019389_00080,NC_022609_00081,NC_014312_00128,NC_019389_00068,NC_023332_00154,NC_014312_00118,NC_014312_00116,NC_021502_00150,NC_021502_00131	-	-	conjugative	CP002474	0.00229842	Klebsiella pneumoniae	AA275	AI077	order	Enterobacterales	order	Enterobacterales	order	Enterobacterales	11254626; 20547789; 19482926; 15781495; 20851899; 16257053
GCF_964198935.1_contig	1	226769	0.226769	0.526514	52.6514	23ef4e9f15fd50ea53aafef6117cd61a	IncFIB,IncFII,rep_cluster_2183	000107__CP014778_00094,000128__CP023916,CP017721_00179	MOBF,MOBF	NC_021231_00058,CP035180_00077	MPF_F	NC_014312_00141,NC_019165_00034,NC_021654_00016,NC_019389_00080,NC_022609_00081,NC_014312_00128,NC_019389_00068,NC_023332_00154,NC_014312_00118,NC_014312_00116,NC_021502_00150,NC_021502_00131	-	-	conjugative	CP002474	0.00229842	Klebsiella pneumoniae	AA275	AI077	order	Enterobacterales	order	Enterobacterales	order	Enterobacterales	11254626; 20547789; 19482926; 15781495; 20851899; 16257053
GCF_964198945.1_contig	1	226769	0.226769	0.526505	52.6505	1983ca74d1ba870a54fcb540b315a6ec	IncFIB,IncFII,rep_cluster_2183	000107__CP014778_00094,000128__CP023916,CP017721_00179	MOBF,MOBF	NC_021231_00058,CP035180_00077	MPF_F	NC_014312_00141,NC_019165_00034,NC_021654_00016,NC_019389_00080,NC_022609_00081,NC_014312_00128,NC_019389_00068,NC_023332_00154,NC_014312_00118,NC_014312_00116,NC_021502_00150,NC_021502_00131	-	-	conjugative	CP002474	0.00227104	Klebsiella pneumoniae	AA275	AI077	order	Enterobacterales	order	Enterobacterales	order	Enterobacterales	11254626; 20547789; 19482926; 15781495; 20851899; 16257053
GCF_964199005.1_contig	1	83774	0.083774	0.527694	52.7694	4a36fde187b5f76a0cb06af75d3293b5	IncFIA,IncR	AF250878,000204__CP008701_00115	-	-	-	-	MOBF	NZ_CP016035	mobilizable	CP018819	0.0212234	Klebsiella pneumoniae	AA553	AI758	order	Enterobacterales	order	Enterobacterales	order	Enterobacterales	10773089; 25389419; 19897651; 23711894; 24247128; 20851899; 22511964
GCF_964199035.1_contig	1	43667	0.043667	0.516271	51.6271	ee0a0ef473fcbbb9834cd9ee401ee081	rep_cluster_3	001607__CP009878	-	-	-	-	-	-	non-mobilizable	CP016925	0.0381928	Klebsiella pneumoniae	AA554	AI762	genus	Klebsiella	genus	Klebsiella	-	-	-
GCF_964199045.1_contig	1	88342	0.088342	0.527235	52.7235	76be73c8b770c3194572648f13bd6c34	rep_cluster_3	001607__CP009878	-	-	-	-	-	-	non-mobilizable	CP033624	0.028588	Klebsiella pneumoniae	AB531	AK351	genus	Klebsiella	genus	Klebsiella	-	-	-
GCF_964199125.1_contig	1	226769	0.226769	0.52654	52.654	044b3bceee23e090b46226db0eaf5087	IncFIB,IncFII,rep_cluster_2183	000107__CP014778_00094,000128__CP023916,CP017721_00179	MOBF,MOBF	NC_021231_00058,CP035180_00077	MPF_F	NC_014312_00141,NC_019165_00034,NC_021654_00016,NC_019389_00080,NC_022609_00081,NC_014312_00128,NC_019389_00068,NC_023332_00154,NC_014312_00118,NC_014312_00116,NC_021502_00150,NC_021502_00131	-	-	conjugative	CP002474	0.0023533	Klebsiella pneumoniae	AA275	AI077	order	Enterobacterales	order	Enterobacterales	order	Enterobacterales	11254626; 20547789; 19482926; 15781495; 20851899; 16257053
GCF_964199145.1_contig	1	86772	0.086772	0.526702	52.6702	e70a2a4848fe98a2a8ee3c97a21b0eb1	rep_cluster_3	001607__CP009878	-	-	-	-	-	-	non-mobilizable	CP033624	0.0283151	Klebsiella pneumoniae	AB531	AK351	genus	Klebsiella	genus	Klebsiella	-	-	-

## Sheet: blaCTXM Cases
Chromosomal cases	Copies per Chromosome	Number of Genomes	Total blaCTX−M−15​ Hits
GCF_027942195.1_ASM2794219v1_genomic NZ_CP095426.1 Klebsiella pneumoniae strain IM029 chromosome, complete genome	1 Copy	46	46
GCF_028364475.1_ASM2836447v3_genomic NZ_CP130917.1 Klebsiella pneumoniae strain 2023CK-00047 chromosome, complete genome	2 Copies	19	38
GCF_028596205.1_ASM2859620v1_genomic NZ_CP117227.1 Klebsiella pneumoniae strain ATCC BAA2146 chromosome, complete genome	3 Copies	2	6
GCF_029026865.1_ASM2902686v1_genomic NZ_CP090222.1 Klebsiella pneumoniae strain BY11 chromosome, complete genome	4 Copies	1	4
GCF_029625055.1_ASM2962505v1_genomic NZ_CP121133.1 Klebsiella pneumoniae strain UHD-45_PH chromosome, complete genome	Total	68	94
GCF_029834605.1_ASM2983460v1_genomic NZ_CP122469.1 Klebsiella pneumoniae subsp. pneumoniae strain IITJ_BC16 chromosome, complete genome
GCF_029834625.1_ASM2983462v1_genomic NZ_CP122461.1 Klebsiella pneumoniae subsp. pneumoniae strain IITJ_U23 chromosome, complete genome
GCF_030007135.1_ASM3000713v1_genomic NZ_CP124827.1 Klebsiella pneumoniae strain K147 chromosome, complete genome
GCF_030007135.1_ASM3000713v1_genomic NZ_CP124827.1 Klebsiella pneumoniae strain K147 chromosome, complete genome
GCF_030007135.1_ASM3000713v1_genomic NZ_CP124827.1 Klebsiella pneumoniae strain K147 chromosome, complete genome
GCF_030061685.1_ASM3006168v1_genomic NZ_CP093471.1 Klebsiella pneumoniae strain VA591 chromosome, complete genome
GCF_030322925.1_ASM3032292v1_genomic NZ_CP095557.1 Klebsiella pneumoniae strain BA11088 chromosome, complete genome
GCF_030322925.1_ASM3032292v1_genomic NZ_CP095557.1 Klebsiella pneumoniae strain BA11088 chromosome, complete genome
GCF_030845575.1_ASM3084557v1_genomic NZ_CP132634.1 Klebsiella pneumoniae strain 589394 chromosome, complete genome
GCF_030845595.1_ASM3084559v1_genomic NZ_CP132638.1 Klebsiella pneumoniae strain 589376 chromosome, complete genome
GCF_030845615.1_ASM3084561v1_genomic NZ_CP132645.1 Klebsiella pneumoniae strain 576901 chromosome, complete genome
GCF_030845695.1_ASM3084569v1_genomic NZ_CP132660.1 Klebsiella pneumoniae strain 489775 chromosome, complete genome
GCF_030845815.1_ASM3084581v1_genomic NZ_CP132679.1 Klebsiella pneumoniae strain 31285 chromosome, complete genome
GCF_030845955.1_ASM3084595v1_genomic NZ_CP132709.1 Klebsiella pneumoniae strain 5881 chromosome, complete genome
GCF_031326245.1_ASM3132624v1_genomic NZ_CP133744.1 Klebsiella pneumoniae strain KP26 chromosome, complete genome
GCF_033253665.1_ASM3325366v1_genomic NZ_CP137396.1 Klebsiella pneumoniae strain KP119_WM3_21.23_ST147_NDM1 chromosome, complete genome
GCF_033254545.1_ASM3325454v1_genomic NZ_CP137403.1 Klebsiella pneumoniae strain KP11_L3_11.22_ST147 chromosome, complete genome
GCF_033257165.1_ASM3325716v1_genomic NZ_CP137423.1 Klebsiella pneumoniae strain KP10_L3_11.22_ST147 chromosome, complete genome
GCF_034421615.1_ASM3442161v1_genomic NZ_CP139784.1 Klebsiella pneumoniae subsp. pneumoniae strain FF29-002PS2 chromosome, complete genome
GCF_036452035.1_ASM3645203v1_genomic NZ_CP127501.1 Klebsiella pneumoniae strain PS00261.4 chromosome, complete genome
GCF_037024145.1_ASM3702414v1_genomic NZ_CP146145.1 Klebsiella pneumoniae strain kp13 chromosome, complete genome
GCF_037024145.1_ASM3702414v1_genomic NZ_CP146145.1 Klebsiella pneumoniae strain kp13 chromosome, complete genome
GCF_037024235.1_ASM3702423v1_genomic NZ_CP146150.1 Klebsiella pneumoniae strain kp10 chromosome, complete genome
GCF_037024235.1_ASM3702423v1_genomic NZ_CP146150.1 Klebsiella pneumoniae strain kp10 chromosome, complete genome
GCF_037024245.1_ASM3702424v1_genomic NZ_CP146155.1 Klebsiella pneumoniae strain Kp9 chromosome, complete genome
GCF_037024245.1_ASM3702424v1_genomic NZ_CP146155.1 Klebsiella pneumoniae strain Kp9 chromosome, complete genome
GCF_037024275.1_ASM3702427v1_genomic NZ_CP146160.1 Klebsiella pneumoniae strain kp8 chromosome, complete genome
GCF_037024275.1_ASM3702427v1_genomic NZ_CP146160.1 Klebsiella pneumoniae strain kp8 chromosome, complete genome
GCF_037024325.1_ASM3702432v1_genomic NZ_CP146165.1 Klebsiella pneumoniae strain Kp7 chromosome, complete genome
GCF_037024325.1_ASM3702432v1_genomic NZ_CP146165.1 Klebsiella pneumoniae strain Kp7 chromosome, complete genome
GCF_037024335.1_ASM3702433v1_genomic NZ_CP146170.1 Klebsiella pneumoniae strain KP6 chromosome, complete genome
GCF_037024335.1_ASM3702433v1_genomic NZ_CP146170.1 Klebsiella pneumoniae strain KP6 chromosome, complete genome
GCF_037024345.1_ASM3702434v1_genomic NZ_CP146175.1 Klebsiella pneumoniae strain kp4 chromosome, complete genome
GCF_037024345.1_ASM3702434v1_genomic NZ_CP146175.1 Klebsiella pneumoniae strain kp4 chromosome, complete genome
GCF_037024355.1_ASM3702435v1_genomic NZ_CP146180.1 Klebsiella pneumoniae strain kp3 chromosome, complete genome
GCF_037024355.1_ASM3702435v1_genomic NZ_CP146180.1 Klebsiella pneumoniae strain kp3 chromosome, complete genome
GCF_037024385.1_ASM3702438v1_genomic NZ_CP146185.1 Klebsiella pneumoniae strain kp2 chromosome, complete genome
GCF_037024385.1_ASM3702438v1_genomic NZ_CP146185.1 Klebsiella pneumoniae strain kp2 chromosome, complete genome
GCF_037100305.1_ASM3710030v1_genomic NZ_CP146887.1 Klebsiella pneumoniae strain KP1TCM chromosome, complete genome
GCF_037477765.1_ASM3747776v1_genomic NZ_CP125145.1 Klebsiella pneumoniae strain 180 chromosome, complete genome
GCF_038418345.1_ASM3841834v2_genomic NZ_CP157477.1 Klebsiella pneumoniae strain 2024CK-00457 chromosome, complete genome
GCF_039515985.1_ASM3951598v1_genomic NZ_CP154428.1 Klebsiella pneumoniae strain Kp459 chromosome, complete genome
GCF_040763065.1_ASM4076306v1_genomic NZ_CP144866.1 Klebsiella pneumoniae strain TC_KPN18 chromosome, complete genome
GCF_040763075.1_ASM4076307v1_genomic NZ_CP144870.1 Klebsiella pneumoniae strain TC_KPN15 chromosome, complete genome
GCF_040803885.1_ASM4080388v1_genomic NZ_CP161847.1 Klebsiella pneumoniae strain Kp_Goe_712272-2 chromosome, complete genome
GCF_040803885.1_ASM4080388v1_genomic NZ_CP161847.1 Klebsiella pneumoniae strain Kp_Goe_712272-2 chromosome, complete genome
GCF_041003495.1_CXW216_genomic NZ_CP162970.1 Klebsiella pneumoniae strain CXW216 chromosome, complete genome
GCF_041003495.1_CXW216_genomic NZ_CP162970.1 Klebsiella pneumoniae strain CXW216 chromosome, complete genome
GCF_041221885.1_ASM4122188v1_genomic NZ_CP165871.1 Klebsiella pneumoniae subsp. pneumoniae strain N3041884 chromosome, complete genome
GCF_041222185.1_ASM4122218v1_genomic NZ_CP165938.1 Klebsiella pneumoniae subsp. pneumoniae strain L7202969 chromosome, complete genome
GCF_041222585.1_ASM4122258v1_genomic NZ_CP165944.1 Klebsiella pneumoniae subsp. pneumoniae strain L6132350 chromosome, complete genome
GCF_041320635.1_ASM4132063v1_genomic NZ_CP166689.1 Klebsiella pneumoniae strain INFBF11023 chromosome, complete genome
GCF_041346905.1_ASM4134690v1_genomic NZ_CP160050.1 Klebsiella pneumoniae strain KP39 chromosome, complete genome
GCF_042487505.1_ASM4248750v1_genomic NZ_CP170441.1 Klebsiella pneumoniae strain KP7 chromosome, complete genome
GCF_042489295.1_ASM4248929v1_genomic NZ_CP170442.1 Klebsiella pneumoniae strain KP5 chromosome, complete genome
GCF_042490795.1_ASM4249079v1_genomic NZ_CP170443.1 Klebsiella pneumoniae strain KP3 chromosome, complete genome
GCF_043950235.1_KP01_UID2108280001_genomic NZ_CP171603.1 Klebsiella pneumoniae strain KP01_UID2108280001 chromosome, complete genome
GCF_043950235.1_KP01_UID2108280001_genomic NZ_CP171603.1 Klebsiella pneumoniae strain KP01_UID2108280001 chromosome, complete genome
GCF_043950265.1_KP03_UID2108280003_genomic NZ_CP171591.1 Klebsiella pneumoniae strain KP03_UID2108280003 chromosome, complete genome
GCF_043950275.1_KP04_UID2108280004_genomic NZ_CP171588.1 Klebsiella pneumoniae strain KP04_UID2108280004 chromosome, complete genome
GCF_043950275.1_KP04_UID2108280004_genomic NZ_CP171588.1 Klebsiella pneumoniae strain KP04_UID2108280004 chromosome, complete genome
GCF_043950315.1_KP08_UID2108280008_genomic NZ_CP171577.1 Klebsiella pneumoniae strain KP08_UID2108280008 chromosome, complete genome
GCF_043950325.1_KP13_UID2108280009_genomic NZ_CP171574.1 Klebsiella pneumoniae strain KP13_UID2108280009 chromosome, complete genome
GCF_043950325.1_KP13_UID2108280009_genomic NZ_CP171574.1 Klebsiella pneumoniae strain KP13_UID2108280009 chromosome, complete genome
GCF_043950335.1_KP14_UID2108280010_genomic NZ_CP171571.1 Klebsiella pneumoniae strain KP14_UID2108280010 chromosome, complete genome
GCF_043950345.1_KP15_UID2108280011_genomic NZ_CP171565.1 Klebsiella pneumoniae strain KP15_UID2108280011 chromosome, complete genome
GCF_043950345.1_KP15_UID2108280011_genomic NZ_CP171565.1 Klebsiella pneumoniae strain KP15_UID2108280011 chromosome, complete genome
GCF_043950355.1_KP16_UID2108280012_genomic NZ_CP171562.1 Klebsiella pneumoniae strain KP16_UID2108280012 chromosome, complete genome
GCF_043950355.1_KP16_UID2108280012_genomic NZ_CP171562.1 Klebsiella pneumoniae strain KP16_UID2108280012 chromosome, complete genome
GCF_043950355.1_KP16_UID2108280012_genomic NZ_CP171562.1 Klebsiella pneumoniae strain KP16_UID2108280012 chromosome, complete genome
GCF_043950365.1_KP17_UID2108280013_genomic NZ_CP171559.1 Klebsiella pneumoniae strain KP17_UID2108280013 chromosome, complete genome
GCF_043950365.1_KP17_UID2108280013_genomic NZ_CP171559.1 Klebsiella pneumoniae strain KP17_UID2108280013 chromosome, complete genome
GCF_043950385.1_KP19_UID2108280015_genomic NZ_CP171550.1 Klebsiella pneumoniae strain KP19_UID2108280015 chromosome, complete genome
GCF_043950385.1_KP19_UID2108280015_genomic NZ_CP171550.1 Klebsiella pneumoniae strain KP19_UID2108280015 chromosome, complete genome
GCF_043950395.1_KP20_UID2108280016_genomic NZ_CP171542.1 Klebsiella pneumoniae strain KP20_UID2108280016 chromosome, complete genome
GCF_043950395.1_KP20_UID2108280016_genomic NZ_CP171542.1 Klebsiella pneumoniae strain KP20_UID2108280016 chromosome, complete genome
GCF_043950395.1_KP20_UID2108280016_genomic NZ_CP171542.1 Klebsiella pneumoniae strain KP20_UID2108280016 chromosome, complete genome
GCF_043950395.1_KP20_UID2108280016_genomic NZ_CP171542.1 Klebsiella pneumoniae strain KP20_UID2108280016 chromosome, complete genome
GCF_043950405.1_KP21_UID2108280017_genomic NZ_CP171540.1 Klebsiella pneumoniae strain KP21_UID2108280017 chromosome, complete genome
GCF_043950405.1_KP21_UID2108280017_genomic NZ_CP171540.1 Klebsiella pneumoniae strain KP21_UID2108280017 chromosome, complete genome
GCF_043950415.1_KP22_UID2108280018_genomic NZ_CP171538.1 Klebsiella pneumoniae strain KP22_UID2108280018 chromosome, complete genome
GCF_043950455.1_KP26_UID2108280022_genomic NZ_CP171523.1 Klebsiella pneumoniae strain KP26_UID2108280022 chromosome, complete genome
GCF_045288205.1_ASM4528820v1_genomic NZ_CP140473.1 Klebsiella pneumoniae subsp. pneumoniae strain FF29-001BS chromosome, complete genome
GCF_045348725.1_ASM4534872v1_genomic NZ_CP162180.1 Klebsiella pneumoniae strain STS33-E chromosome, complete genome
GCF_964198675.1_Zagreb021_hybrid_assembly.fa.gz_genomic NZ_OZ111304.1 Klebsiella pneumoniae strain Zagreb021 isolate Zagreb021 chromosome 1, complete sequence
GCF_964198735.1_Zagreb017_hybrid_assembly.fa.gz_genomic NZ_OZ111359.1 Klebsiella pneumoniae strain Zagreb017 isolate Zagreb017 chromosome 1, complete sequence
GCF_964198855.1_Zagreb011_hybrid_assembly.fa.gz_genomic NZ_OZ111346.1 Klebsiella pneumoniae strain Zagreb011 isolate Zagreb011 chromosome 1, complete sequence
GCF_964198955.1_Zagreb038_hybrid_assembly.fa.gz_genomic NZ_OZ111408.1 Klebsiella pneumoniae strain Zagreb038 isolate Zagreb038 chromosome 1, complete sequence
GCF_964199005.1_Zagreb039_hybrid_assembly.fa.gz_genomic NZ_OZ111486.1 Klebsiella pneumoniae strain Zagreb039 isolate Zagreb039 chromosome 1, complete sequence
Plasmid Cases
GCF_029624975.1_ASM2962497v1_genomic NZ_CP121142.1 Klebsiella pneumoniae strain UHD-58_PH plasmid pESBL-PH-58, complete sequence
GCF_964199125.1_Zagreb027_hybrid_assembly.fa.gz_genomic NZ_OZ111497.1 Klebsiella pneumoniae strain Zagreb027 isolate Zagreb027 plasmid 2, complete sequence
GCF_035597335.1_ASM3559733v1_genomic NZ_CP141566.1 Klebsiella pneumoniae strain KP44_NW4_44.22_ST307_OXA48 plasmid unnamed1, complete sequence
GCF_039515985.1_ASM3951598v1_genomic NZ_CP154430.1 Klebsiella pneumoniae strain Kp459 plasmid p459-2, complete sequence
GCF_964199145.1_Zagreb047_hybrid_assembly.fa.gz_genomic NZ_OZ111554.1 Klebsiella pneumoniae strain Zagreb047 isolate Zagreb047 plasmid 5
GCF_045348675.1_ASM4534867v1_genomic NZ_CP162205.1 Klebsiella pneumoniae strain STK39-1-E plasmid pSTK39-1-E-A, complete sequence
GCF_030845875.1_ASM3084587v1_genomic NZ_CP132693.1 Klebsiella pneumoniae strain 13810 plasmid p2, complete sequence
GCF_030845415.1_ASM3084541v1_genomic NZ_CP132612.1 Klebsiella pneumoniae strain 352310 plasmid p3, complete sequence
GCF_038418325.1_ASM3841832v2_genomic NZ_CP157230.1 Klebsiella pneumoniae strain 2024CK-00458 isolate mssing plasmid unnamed1, complete sequence
GCF_964198885.1_Zagreb037_hybrid_assembly.fa.gz_genomic NZ_OZ111401.1 Klebsiella pneumoniae strain Zagreb037 isolate Zagreb037 plasmid 5
GCF_036320985.1_ASM3632098v1_genomic NZ_CP143282.1 Klebsiella pneumoniae strain B18083 plasmid pB18083_2, complete sequence
GCF_964198785.1_Zagreb031_hybrid_assembly.fa.gz_genomic NZ_OZ111386.1 Klebsiella pneumoniae strain Zagreb031 isolate Zagreb031 plasmid 2, complete sequence
GCF_035658215.1_ASM3565821v1_genomic NZ_CP141906.1 Klebsiella pneumoniae strain ST383 plasmid p283kb, complete sequence
GCF_035557175.1_ASM3555717v2_genomic NZ_CP150005.1 Klebsiella pneumoniae strain 2024CK-00033 plasmid unnamed1, complete sequence
GCF_964198945.1_Zagreb023_hybrid_assembly.fa.gz_genomic NZ_OZ111427.1 Klebsiella pneumoniae strain Zagreb023 isolate Zagreb023 plasmid 2, complete sequence
GCF_043950335.1_KP14_UID2108280010_genomic NZ_CP171572.1 Klebsiella pneumoniae strain KP14_UID2108280010 plasmid unnamed1
GCF_037890715.1_ASM3789071v1_genomic NZ_CP149581.1 Klebsiella pneumoniae strain 2024CK-00065 plasmid unnamed2, complete sequence
GCF_964199045.1_Zagreb003_hybrid_assembly.fa.gz_genomic NZ_OZ111471.1 Klebsiella pneumoniae strain Zagreb003 isolate Zagreb003 plasmid 5
GCF_043950395.1_KP20_UID2108280016_genomic NZ_CP171543.1 Klebsiella pneumoniae strain KP20_UID2108280016 plasmid unnamed1
GCF_036452035.1_ASM3645203v1_genomic NZ_CP127502.1 Klebsiella pneumoniae strain PS00261.4 plasmid pPS00261_4A.1, complete sequence
GCF_029834625.1_ASM2983462v1_genomic NZ_CP122462.1 Klebsiella pneumoniae subsp. pneumoniae strain IITJ_U23 plasmid pU23_IncFIBK, complete sequence
GCF_964198895.1_Zagreb016_hybrid_assembly.fa.gz_genomic NZ_OZ111413.1 Klebsiella pneumoniae strain Zagreb016 isolate Zagreb016 plasmid 2, complete sequence
GCF_964199035.1_Zagreb004_hybrid_assembly.fa.gz_genomic NZ_OZ111462.1 Klebsiella pneumoniae strain Zagreb004 isolate Zagreb004 plasmid 6
GCF_964198935.1_Zagreb014_hybrid_assembly.fa.gz_genomic NZ_OZ111417.1 Klebsiella pneumoniae strain Zagreb014 isolate Zagreb014 plasmid 2, complete sequence
GCF_029201485.1_ASM2920148v1_genomic NZ_CP102688.1 Klebsiella pneumoniae strain GN4539 plasmid pGN4539-1, complete sequence
GCF_964199005.1_Zagreb039_hybrid_assembly.fa.gz_genomic NZ_OZ111487.1 Klebsiella pneumoniae strain Zagreb039 isolate Zagreb039 plasmid 2, complete sequence
GCF_030490425.1_ASM3049042v1_genomic NZ_CP129791.1 Klebsiella pneumoniae strain 2020C07-177 plasmid p2020C07-177-241k, complete sequence
GCF_041320635.1_ASM4132063v1_genomic NZ_CP166690.1 Klebsiella pneumoniae strain INFBF11023 plasmid unnamed1, complete sequence
GCF_033245965.1_ASM3324596v1_genomic NZ_CP137375.1 Klebsiella pneumoniae strain KP58_WM2_48.22_ST147_NDM5_OXA48 plasmid pKP58_virNDM5, complete sequence
GCF_038447555.1_ASM3844755v1_genomic NZ_CP138467.1 Klebsiella pneumoniae strain 22-MO00052 plasmid p22MO52A, complete sequence
