# Supplementary material for: A dual-tier plasmid network model underpins the evolutionary success of pandemic Klebsiella pneumoniae ST11
Source: Sci Rep. 2026 Jul 22;16:22970. doi: 10.1038/s41598-026-60651-2 (PMC13392022; doi:10.1038/s41598-026-60651-2)
Supplement: Supplementary file 1 — Supplementary Material 1 [file 41598_2026_60651_MOESM1_ESM.zip › Table S6.xlsx]

## Sheet: plasmid_network_degrees_fixed
Replicon	Degree
IncFIB(K)_1_Kpn3_JN233704	50
IncHI1B_1_pNDM-MAR_JN420336	49
Col440I_1__CP023920.1	48
IncR_1__DQ449578	47
IncFIA(HI1)_1_HI1_AF250878	46
ColRNAI_1__DQ298019	45
IncA/C2_1__JN157804	44
IncN_1__AY046276	44
IncFIB(Mar)_1_pNDM-Mar_JN420336	42
IncX3_1__JN247852	42
IncFIB(pKPHS1)_1_pKPHS1_CP003223	41
ColpVC_1__JX133088	41
FII(pBK30683)_1__KF954760	41
IncFIB(pQil)_1_pQil_JN233705	41
IncFII_1__AY458016	41
IncFII(K)_1__CP000648	40
Col440II_1__CP023921.1	38
IncFII(pHN7A8)_1_pHN7A8_JN232517	37
IncL/M(pOXA-48)_1_pOXA-48_JN626286	36
ColKP3_1__JN205800	36
IncQ1_1__M28829.1	36
IncI1_1_Alpha_AP005147	35
IncFII(Yp)_1_Yersenia_CP000670	34
IncFII_1_pKP91_CP000966	33
IncFII(pMET)_1_pMET1_EU383016	32
IncFIB(AP001918)_1__AP001918	31
IncFIA_1__AP001918	30
IncFII(29)_1_pUTI89_CP003035	30
IncN2_1__JF785549	30
IncX6_1__KU302800	30
repA_2_pKPC-2_JX397875	30
IncHI2A_1__BX664015	27
IncX1_1__EU370913	27
IncL/M_1__AF550415	26
IncU_1__DQ401103	23
Col(MG828)_1__NC_008486	22
Col(IMGS31)_1__NC_011406	21
IncI2_1__KP347127	20
IncX5_2__MF062700.1	19
Col(BS512)_1__NC_010656	18
IncX4_1__CP002895	17
IncX4_2__FN543504	17
Col(IRGK)_1__AY543071	15
IncL/M(pMU407)_1_pMU407_U27345	13
IncN3_1__EF219134	11
repA_1_pKPC-2_CP013325	9
IncP6_1__JF785550	6
IncFII(pKPX1)__AP012055	5
IncP1_3__KX377410	5
Col(Ye4449)_1__FJ696405	4
IncHI1B(R27)_1_R27_AF250878	4
Rep_1_pKPC-2_CP011573	3
Col156_1__NC_009781	2
IncY_1__K02380	2

## Sheet: plasmid_network_edges_fixed
Replicon_A	Replicon_B	Weight
Col440I_1__CP023920.1	IncFIB(K)_1_Kpn3_JN233704	44
IncFIB(K)_1_Kpn3_JN233704	IncHI1B_1_pNDM-MAR_JN420336	35
ColRNAI_1__DQ298019	IncFIB(K)_1_Kpn3_JN233704	28
IncFIA(HI1)_1_HI1_AF250878	IncFIB(K)_1_Kpn3_JN233704	27
IncFIB(K)_1_Kpn3_JN233704	IncR_1__DQ449578	27
Col440I_1__CP023920.1	IncHI1B_1_pNDM-MAR_JN420336	25
IncFIB(K)_1_Kpn3_JN233704	IncX3_1__JN247852	23
Col440I_1__CP023920.1	IncFIA(HI1)_1_HI1_AF250878	22
Col440I_1__CP023920.1	IncR_1__DQ449578	22
IncFIA(HI1)_1_HI1_AF250878	IncHI1B_1_pNDM-MAR_JN420336	21
IncA/C2_1__JN157804	IncFIB(K)_1_Kpn3_JN233704	20
IncFIB(K)_1_Kpn3_JN233704	IncN_1__AY046276	20
ColRNAI_1__DQ298019	IncFIA(HI1)_1_HI1_AF250878	19
ColRNAI_1__DQ298019	IncHI1B_1_pNDM-MAR_JN420336	19
IncFIB(K)_1_Kpn3_JN233704	IncFIB(pQil)_1_pQil_JN233705	18
IncHI1B_1_pNDM-MAR_JN420336	IncR_1__DQ449578	18
Col440I_1__CP023920.1	IncFIB(pQil)_1_pQil_JN233705	16
Col440I_1__CP023920.1	IncN_1__AY046276	15
Col440I_1__CP023920.1	IncX3_1__JN247852	15
IncFIA(HI1)_1_HI1_AF250878	IncX3_1__JN247852	15
Col440I_1__CP023920.1	ColRNAI_1__DQ298019	15
IncFIB(K)_1_Kpn3_JN233704	IncFIB(pKPHS1)_1_pKPHS1_CP003223	15
IncFIB(K)_1_Kpn3_JN233704	IncFII(K)_1__CP000648	15
IncR_1__DQ449578	IncX3_1__JN247852	14
IncA/C2_1__JN157804	IncHI1B_1_pNDM-MAR_JN420336	14
IncA/C2_1__JN157804	IncFIA(HI1)_1_HI1_AF250878	13
Col440I_1__CP023920.1	IncA/C2_1__JN157804	12
ColRNAI_1__DQ298019	IncA/C2_1__JN157804	12
ColRNAI_1__DQ298019	IncR_1__DQ449578	12
IncFIB(K)_1_Kpn3_JN233704	IncFII_1_pKP91_CP000966	12
ColRNAI_1__DQ298019	IncFIB(pQil)_1_pQil_JN233705	12
IncHI1B_1_pNDM-MAR_JN420336	IncX3_1__JN247852	12
IncFIA(HI1)_1_HI1_AF250878	IncR_1__DQ449578	11
IncFIB(K)_1_Kpn3_JN233704	IncFIB(Mar)_1_pNDM-Mar_JN420336	11
Col440II_1__CP023921.1	Col440I_1__CP023920.1	11
Col440I_1__CP023920.1	IncFIB(pKPHS1)_1_pKPHS1_CP003223	11
ColRNAI_1__DQ298019	IncX3_1__JN247852	11
IncFIB(pKPHS1)_1_pKPHS1_CP003223	IncHI1B_1_pNDM-MAR_JN420336	11
Col440I_1__CP023920.1	IncFIB(Mar)_1_pNDM-Mar_JN420336	10
ColRNAI_1__DQ298019	IncFIB(pKPHS1)_1_pKPHS1_CP003223	10
Col440I_1__CP023920.1	FII(pBK30683)_1__KF954760	10
ColRNAI_1__DQ298019	IncFII(K)_1__CP000648	10
FII(pBK30683)_1__KF954760	IncFIB(K)_1_Kpn3_JN233704	10
IncA/C2_1__JN157804	IncFIB(pQil)_1_pQil_JN233705	10
IncFIA(HI1)_1_HI1_AF250878	IncFII(K)_1__CP000648	10
IncFIB(K)_1_Kpn3_JN233704	IncFII_1__AY458016	10
IncFIB(pQil)_1_pQil_JN233705	IncHI1B_1_pNDM-MAR_JN420336	10
IncFIB(pQil)_1_pQil_JN233705	IncX3_1__JN247852	10
IncFII(K)_1__CP000648	IncHI1B_1_pNDM-MAR_JN420336	10
IncHI1B_1_pNDM-MAR_JN420336	IncN_1__AY046276	10
IncA/C2_1__JN157804	IncR_1__DQ449578	9
IncA/C2_1__JN157804	IncX3_1__JN247852	9
IncFIA(HI1)_1_HI1_AF250878	IncN_1__AY046276	9
IncN_1__AY046276	IncR_1__DQ449578	9
IncN_1__AY046276	IncX3_1__JN247852	9
Col440II_1__CP023921.1	IncFIB(K)_1_Kpn3_JN233704	9
Col440I_1__CP023920.1	IncFII(K)_1__CP000648	9
Col440I_1__CP023920.1	IncFII_1__AY458016	9
ColRNAI_1__DQ298019	IncFII_1__AY458016	9
ColRNAI_1__DQ298019	IncN_1__AY046276	9
IncFIA(HI1)_1_HI1_AF250878	IncFIB(pQil)_1_pQil_JN233705	9
IncFIB(pQil)_1_pQil_JN233705	IncN_1__AY046276	9
IncA/C2_1__JN157804	IncN_1__AY046276	8
IncFIA(HI1)_1_HI1_AF250878	IncFIB(Mar)_1_pNDM-Mar_JN420336	8
Col440II_1__CP023921.1	IncFIA(HI1)_1_HI1_AF250878	8
Col440I_1__CP023920.1	ColKP3_1__JN205800	8
Col440I_1__CP023920.1	ColpVC_1__JX133088	8
ColKP3_1__JN205800	IncFIB(pQil)_1_pQil_JN233705	8
FII(pBK30683)_1__KF954760	IncFIA(HI1)_1_HI1_AF250878	8
FII(pBK30683)_1__KF954760	IncHI1B_1_pNDM-MAR_JN420336	8
IncA/C2_1__JN157804	IncFIB(pKPHS1)_1_pKPHS1_CP003223	8
IncFIA(HI1)_1_HI1_AF250878	IncFIB(pKPHS1)_1_pKPHS1_CP003223	8
IncFIB(pQil)_1_pQil_JN233705	IncR_1__DQ449578	8
IncFII(K)_1__CP000648	IncX3_1__JN247852	8
IncFII_1_pKP91_CP000966	IncHI1B_1_pNDM-MAR_JN420336	8
IncHI1B_1_pNDM-MAR_JN420336	IncL/M(pOXA-48)_1_pOXA-48_JN626286	8
IncHI1B_1_pNDM-MAR_JN420336	IncHI2A_1__BX664015	8
IncFIB(Mar)_1_pNDM-Mar_JN420336	IncN_1__AY046276	7
Col440II_1__CP023921.1	ColRNAI_1__DQ298019	7
IncFIB(K)_1_Kpn3_JN233704	IncL/M(pOXA-48)_1_pOXA-48_JN626286	7
Col440II_1__CP023921.1	IncFIB(pQil)_1_pQil_JN233705	7
ColRNAI_1__DQ298019	ColpVC_1__JX133088	7
ColRNAI_1__DQ298019	FII(pBK30683)_1__KF954760	7
ColpVC_1__JX133088	IncFIB(K)_1_Kpn3_JN233704	7
ColpVC_1__JX133088	IncFII_1__AY458016	7
IncFIB(Mar)_1_pNDM-Mar_JN420336	IncHI1B_1_pNDM-MAR_JN420336	7
IncFIB(pKPHS1)_1_pKPHS1_CP003223	IncN_1__AY046276	7
IncFIB(pKPHS1)_1_pKPHS1_CP003223	IncX3_1__JN247852	7
IncFIB(pQil)_1_pQil_JN233705	IncFII(K)_1__CP000648	7
IncFII_1__AY458016	IncHI1B_1_pNDM-MAR_JN420336	7
IncFII_1__AY458016	IncR_1__DQ449578	7
Col440I_1__CP023920.1	IncHI2A_1__BX664015	7
IncFIB(K)_1_Kpn3_JN233704	IncHI2A_1__BX664015	7
IncFIB(K)_1_Kpn3_JN233704	IncU_1__DQ401103	7
Col440I_1__CP023920.1	IncFII(pHN7A8)_1_pHN7A8_JN232517	6
IncFIB(K)_1_Kpn3_JN233704	IncX4_1__CP002895	6
IncFIB(Mar)_1_pNDM-Mar_JN420336	IncR_1__DQ449578	6
Col440II_1__CP023921.1	IncA/C2_1__JN157804	6
Col440II_1__CP023921.1	IncR_1__DQ449578	6
Col440I_1__CP023920.1	IncL/M(pOXA-48)_1_pOXA-48_JN626286	6
IncFII_1_pKP91_CP000966	IncR_1__DQ449578	6
Col440II_1__CP023921.1	IncX3_1__JN247852	6
ColKP3_1__JN205800	IncFIB(K)_1_Kpn3_JN233704	6
ColKP3_1__JN205800	IncHI1B_1_pNDM-MAR_JN420336	6
ColpVC_1__JX133088	IncFIA(HI1)_1_HI1_AF250878	6
ColpVC_1__JX133088	IncFIB(pQil)_1_pQil_JN233705	6
ColpVC_1__JX133088	IncHI1B_1_pNDM-MAR_JN420336	6
ColpVC_1__JX133088	IncX3_1__JN247852	6
FII(pBK30683)_1__KF954760	IncFII(K)_1__CP000648	6
IncA/C2_1__JN157804	IncFII(K)_1__CP000648	6
IncFIA(HI1)_1_HI1_AF250878	IncFII_1__AY458016	6
IncFIB(pKPHS1)_1_pKPHS1_CP003223	IncFIB(pQil)_1_pQil_JN233705	6
IncFIB(pKPHS1)_1_pKPHS1_CP003223	IncFII(K)_1__CP000648	6
IncFIB(pQil)_1_pQil_JN233705	IncFII_1__AY458016	6
IncFII(K)_1__CP000648	IncN_1__AY046276	6
IncFII(pHN7A8)_1_pHN7A8_JN232517	IncHI1B_1_pNDM-MAR_JN420336	6
IncFII_1__AY458016	IncX3_1__JN247852	6
Col440I_1__CP023920.1	IncU_1__DQ401103	6
IncFIA(HI1)_1_HI1_AF250878	IncU_1__DQ401103	6
IncFIB(K)_1_Kpn3_JN233704	IncL/M_1__AF550415	6
Col440I_1__CP023920.1	IncX4_1__CP002895	5
IncA/C2_1__JN157804	IncFIB(Mar)_1_pNDM-Mar_JN420336	5
IncFIA(HI1)_1_HI1_AF250878	IncFII(pHN7A8)_1_pHN7A8_JN232517	5
IncFIB(K)_1_Kpn3_JN233704	IncFII(pHN7A8)_1_pHN7A8_JN232517	5
IncFIB(Mar)_1_pNDM-Mar_JN420336	IncX3_1__JN247852	5
IncFII(pHN7A8)_1_pHN7A8_JN232517	IncR_1__DQ449578	5
IncA/C2_1__JN157804	IncL/M(pOXA-48)_1_pOXA-48_JN626286	5
IncFIA(HI1)_1_HI1_AF250878	IncL/M(pOXA-48)_1_pOXA-48_JN626286	5
IncL/M(pOXA-48)_1_pOXA-48_JN626286	IncR_1__DQ449578	5
Col440II_1__CP023921.1	ColpVC_1__JX133088	5
Col440I_1__CP023920.1	IncFII(Yp)_1_Yersenia_CP000670	5
ColKP3_1__JN205800	ColRNAI_1__DQ298019	5
ColKP3_1__JN205800	ColpVC_1__JX133088	5
ColKP3_1__JN205800	IncFIA(HI1)_1_HI1_AF250878	5
ColKP3_1__JN205800	IncFII_1__AY458016	5
ColKP3_1__JN205800	IncR_1__DQ449578	5
ColRNAI_1__DQ298019	IncFIB(Mar)_1_pNDM-Mar_JN420336	5
ColRNAI_1__DQ298019	IncFII(pHN7A8)_1_pHN7A8_JN232517	5
ColpVC_1__JX133088	IncFIB(pKPHS1)_1_pKPHS1_CP003223	5
ColpVC_1__JX133088	IncFII(K)_1__CP000648	5
ColpVC_1__JX133088	IncR_1__DQ449578	5
FII(pBK30683)_1__KF954760	IncFIB(pKPHS1)_1_pKPHS1_CP003223	5
FII(pBK30683)_1__KF954760	IncX3_1__JN247852	5
IncFIB(Mar)_1_pNDM-Mar_JN420336	IncFIB(pQil)_1_pQil_JN233705	5
IncFIB(pQil)_1_pQil_JN233705	IncFII(Yp)_1_Yersenia_CP000670	5
IncFII(K)_1__CP000648	IncFII_1__AY458016	5
IncFII(K)_1__CP000648	IncR_1__DQ449578	5
IncFII_1__AY458016	IncN_1__AY046276	5
IncL/M(pOXA-48)_1_pOXA-48_JN626286	IncX3_1__JN247852	5
Col440I_1__CP023920.1	IncL/M_1__AF550415	5
IncHI1B_1_pNDM-MAR_JN420336	IncL/M_1__AF550415	5
Col440I_1__CP023920.1	IncFII_1_pKP91_CP000966	4
ColRNAI_1__DQ298019	IncL/M(pOXA-48)_1_pOXA-48_JN626286	4
IncA/C2_1__JN157804	IncFII_1_pKP91_CP000966	4
Col440II_1__CP023921.1	ColKP3_1__JN205800	4
Col440II_1__CP023921.1	IncFIB(pKPHS1)_1_pKPHS1_CP003223	4
Col440II_1__CP023921.1	IncFII(K)_1__CP000648	4
Col440II_1__CP023921.1	IncFII(Yp)_1_Yersenia_CP000670	4
Col440II_1__CP023921.1	IncFII_1__AY458016	4
Col440II_1__CP023921.1	IncHI1B_1_pNDM-MAR_JN420336	4
Col440II_1__CP023921.1	IncN_1__AY046276	4
Col440I_1__CP023920.1	IncQ1_1__M28829.1	4
ColKP3_1__JN205800	IncFII(K)_1__CP000648	4
ColKP3_1__JN205800	IncN_1__AY046276	4
ColRNAI_1__DQ298019	IncFII(Yp)_1_Yersenia_CP000670	4
ColRNAI_1__DQ298019	IncQ1_1__M28829.1	4
ColpVC_1__JX133088	IncA/C2_1__JN157804	4
ColpVC_1__JX133088	IncN_1__AY046276	4
FII(pBK30683)_1__KF954760	IncA/C2_1__JN157804	4
FII(pBK30683)_1__KF954760	IncN_1__AY046276	4
FII(pBK30683)_1__KF954760	IncR_1__DQ449578	4
IncA/C2_1__JN157804	IncFII(Yp)_1_Yersenia_CP000670	4
IncA/C2_1__JN157804	IncFII_1__AY458016	4
IncFIA(HI1)_1_HI1_AF250878	IncFII(Yp)_1_Yersenia_CP000670	4
IncFIA(HI1)_1_HI1_AF250878	IncQ1_1__M28829.1	4
IncFIB(AP001918)_1__AP001918	IncFIB(K)_1_Kpn3_JN233704	4
IncFIB(AP001918)_1__AP001918	IncFIB(pKPHS1)_1_pKPHS1_CP003223	4
IncFIB(K)_1_Kpn3_JN233704	IncFII(Yp)_1_Yersenia_CP000670	4
IncFIB(K)_1_Kpn3_JN233704	IncI1_1_Alpha_AP005147	4
IncFIB(K)_1_Kpn3_JN233704	IncQ1_1__M28829.1	4
IncFIB(Mar)_1_pNDM-Mar_JN420336	IncFIB(pKPHS1)_1_pKPHS1_CP003223	4
IncFIB(Mar)_1_pNDM-Mar_JN420336	IncFII(K)_1__CP000648	4
IncFIB(Mar)_1_pNDM-Mar_JN420336	IncFII_1__AY458016	4
IncFIB(pKPHS1)_1_pKPHS1_CP003223	IncFII_1__AY458016	4
IncFIB(pKPHS1)_1_pKPHS1_CP003223	IncR_1__DQ449578	4
IncFII(K)_1__CP000648	IncFII(Yp)_1_Yersenia_CP000670	4
IncFII_1__AY458016	IncQ1_1__M28829.1	4
IncHI1B_1_pNDM-MAR_JN420336	IncQ1_1__M28829.1	4
IncFIA(HI1)_1_HI1_AF250878	IncHI2A_1__BX664015	4
IncFIB(pQil)_1_pQil_JN233705	IncU_1__DQ401103	4
IncFIB(pQil)_1_pQil_JN233705	IncL/M_1__AF550415	4
Col(MG828)_1__NC_008486	ColRNAI_1__DQ298019	4
Col(MG828)_1__NC_008486	IncHI1B_1_pNDM-MAR_JN420336	4
Col440I_1__CP023920.1	IncX1_1__EU370913	4
IncHI2A_1__BX664015	IncR_1__DQ449578	4
IncA/C2_1__JN157804	IncFII(pHN7A8)_1_pHN7A8_JN232517	3
IncFIA(HI1)_1_HI1_AF250878	IncX4_1__CP002895	3
IncFIB(Mar)_1_pNDM-Mar_JN420336	IncFII(pHN7A8)_1_pHN7A8_JN232517	3
IncFII(pHN7A8)_1_pHN7A8_JN232517	IncN_1__AY046276	3
IncFII(pHN7A8)_1_pHN7A8_JN232517	IncX3_1__JN247852	3
IncR_1__DQ449578	IncX4_1__CP002895	3
IncX3_1__JN247852	IncX4_1__CP002895	3
ColRNAI_1__DQ298019	IncFII_1_pKP91_CP000966	3
IncFIA(HI1)_1_HI1_AF250878	IncFII_1_pKP91_CP000966	3
Col440II_1__CP023921.1	FII(pBK30683)_1__KF954760	3
Col440II_1__CP023921.1	IncFIB(Mar)_1_pNDM-Mar_JN420336	3
Col440I_1__CP023920.1	IncFIB(AP001918)_1__AP001918	3
Col440I_1__CP023920.1	IncI1_1_Alpha_AP005147	3
ColKP3_1__JN205800	IncA/C2_1__JN157804	3
ColKP3_1__JN205800	IncFIB(Mar)_1_pNDM-Mar_JN420336	3
ColKP3_1__JN205800	IncFIB(pKPHS1)_1_pKPHS1_CP003223	3
ColKP3_1__JN205800	IncX3_1__JN247852	3
ColRNAI_1__DQ298019	IncFII(pMET)_1_pMET1_EU383016	3
ColRNAI_1__DQ298019	IncI1_1_Alpha_AP005147	3
ColpVC_1__JX133088	FII(pBK30683)_1__KF954760	3
ColpVC_1__JX133088	IncFIB(Mar)_1_pNDM-Mar_JN420336	3
ColpVC_1__JX133088	IncFII(Yp)_1_Yersenia_CP000670	3
ColpVC_1__JX133088	IncFII(pHN7A8)_1_pHN7A8_JN232517	3
ColpVC_1__JX133088	IncQ1_1__M28829.1	3
FII(pBK30683)_1__KF954760	IncFIB(Mar)_1_pNDM-Mar_JN420336	3
FII(pBK30683)_1__KF954760	IncFIB(pQil)_1_pQil_JN233705	3
FII(pBK30683)_1__KF954760	IncFII(Yp)_1_Yersenia_CP000670	3
IncFIA(HI1)_1_HI1_AF250878	IncFII(pMET)_1_pMET1_EU383016	3
IncFIA(HI1)_1_HI1_AF250878	IncI1_1_Alpha_AP005147	3
IncFIB(AP001918)_1__AP001918	IncFII_1__AY458016	3
IncFIB(Mar)_1_pNDM-Mar_JN420336	IncL/M(pOXA-48)_1_pOXA-48_JN626286	3
IncFIB(pKPHS1)_1_pKPHS1_CP003223	IncFII(Yp)_1_Yersenia_CP000670	3
IncFIB(pKPHS1)_1_pKPHS1_CP003223	IncFII_1_pKP91_CP000966	3
IncFIB(pKPHS1)_1_pKPHS1_CP003223	IncL/M(pOXA-48)_1_pOXA-48_JN626286	3
IncFIB(pQil)_1_pQil_JN233705	IncL/M(pOXA-48)_1_pOXA-48_JN626286	3
IncFII(K)_1__CP000648	IncL/M(pOXA-48)_1_pOXA-48_JN626286	3
IncFII(K)_1__CP000648	IncQ1_1__M28829.1	3
IncFII(Yp)_1_Yersenia_CP000670	IncN_1__AY046276	3
IncFII(Yp)_1_Yersenia_CP000670	IncR_1__DQ449578	3
IncFII(Yp)_1_Yersenia_CP000670	IncX3_1__JN247852	3
IncFII(pMET)_1_pMET1_EU383016	IncHI1B_1_pNDM-MAR_JN420336	3
IncFII_1_pKP91_CP000966	IncN_1__AY046276	3
IncHI1B_1_pNDM-MAR_JN420336	IncI1_1_Alpha_AP005147	3
IncI1_1_Alpha_AP005147	IncR_1__DQ449578	3
IncI1_1_Alpha_AP005147	IncX3_1__JN247852	3
IncL/M(pOXA-48)_1_pOXA-48_JN626286	IncN_1__AY046276	3
IncN_1__AY046276	IncQ1_1__M28829.1	3
IncQ1_1__M28829.1	IncX3_1__JN247852	3
IncFIB(K)_1_Kpn3_JN233704	IncN3_1__EF219134	3
IncHI1B_1_pNDM-MAR_JN420336	IncU_1__DQ401103	3
ColRNAI_1__DQ298019	IncL/M_1__AF550415	3
IncFIA(HI1)_1_HI1_AF250878	IncL/M_1__AF550415	3
IncL/M_1__AF550415	IncN_1__AY046276	3
Col(MG828)_1__NC_008486	Col440I_1__CP023920.1	3
Col(MG828)_1__NC_008486	IncFIB(K)_1_Kpn3_JN233704	3
ColpVC_1__JX133088	IncX1_1__EU370913	3
IncFIB(K)_1_Kpn3_JN233704	IncX1_1__EU370913	3
IncHI1B_1_pNDM-MAR_JN420336	IncX1_1__EU370913	3
IncR_1__DQ449578	IncX1_1__EU370913	3
Col440II_1__CP023921.1	IncU_1__DQ401103	3
ColRNAI_1__DQ298019	IncU_1__DQ401103	3
IncA/C2_1__JN157804	IncU_1__DQ401103	3
IncFII(K)_1__CP000648	IncU_1__DQ401103	3
IncU_1__DQ401103	IncX3_1__JN247852	3
IncHI2A_1__BX664015	IncX3_1__JN247852	3
IncA/C2_1__JN157804	IncHI2A_1__BX664015	3
IncL/M_1__AF550415	IncX3_1__JN247852	3
Col440II_1__CP023921.1	IncL/M_1__AF550415	3
ColRNAI_1__DQ298019	IncHI2A_1__BX664015	3
IncA/C2_1__JN157804	IncX4_1__CP002895	2
IncN_1__AY046276	IncX4_1__CP002895	2
Col440II_1__CP023921.1	IncFII_1_pKP91_CP000966	2
Col440II_1__CP023921.1	IncL/M(pOXA-48)_1_pOXA-48_JN626286	2
IncFII_1_pKP91_CP000966	IncL/M(pOXA-48)_1_pOXA-48_JN626286	2
IncFIB(K)_1_Kpn3_JN233704	IncL/M(pMU407)_1_pMU407_U27345	2
IncFIB(pKPHS1)_1_pKPHS1_CP003223	IncL/M(pMU407)_1_pMU407_U27345	2
IncFIB(K)_1_Kpn3_JN233704	repA_1_pKPC-2_CP013325	2
Col440II_1__CP023921.1	IncFIB(AP001918)_1__AP001918	2
Col440II_1__CP023921.1	IncFII(pHN7A8)_1_pHN7A8_JN232517	2
Col440II_1__CP023921.1	IncI1_1_Alpha_AP005147	2
Col440I_1__CP023920.1	IncFIA_1__AP001918	2
ColKP3_1__JN205800	FII(pBK30683)_1__KF954760	2
ColKP3_1__JN205800	IncFIA_1__AP001918	2
ColKP3_1__JN205800	IncFII(Yp)_1_Yersenia_CP000670	2
ColKP3_1__JN205800	IncFII(pHN7A8)_1_pHN7A8_JN232517	2
ColKP3_1__JN205800	IncL/M(pOXA-48)_1_pOXA-48_JN626286	2
ColKP3_1__JN205800	IncQ1_1__M28829.1	2
ColRNAI_1__DQ298019	IncFIB(AP001918)_1__AP001918	2
ColpVC_1__JX133088	IncFIB(AP001918)_1__AP001918	2
ColpVC_1__JX133088	IncI1_1_Alpha_AP005147	2
ColpVC_1__JX133088	IncL/M(pOXA-48)_1_pOXA-48_JN626286	2
FII(pBK30683)_1__KF954760	IncFIB(AP001918)_1__AP001918	2
FII(pBK30683)_1__KF954760	IncFII(pHN7A8)_1_pHN7A8_JN232517	2
FII(pBK30683)_1__KF954760	IncFII(pMET)_1_pMET1_EU383016	2
FII(pBK30683)_1__KF954760	IncFII_1__AY458016	2
FII(pBK30683)_1__KF954760	IncL/M(pOXA-48)_1_pOXA-48_JN626286	2
FII(pBK30683)_1__KF954760	IncQ1_1__M28829.1	2
IncA/C2_1__JN157804	IncFIB(AP001918)_1__AP001918	2
IncA/C2_1__JN157804	IncFII(pMET)_1_pMET1_EU383016	2
IncA/C2_1__JN157804	IncI1_1_Alpha_AP005147	2
IncFIA(HI1)_1_HI1_AF250878	IncFIA_1__AP001918	2
IncFIA(HI1)_1_HI1_AF250878	IncFIB(AP001918)_1__AP001918	2
IncFIA_1__AP001918	IncFIB(pQil)_1_pQil_JN233705	2
IncFIB(AP001918)_1__AP001918	IncFIB(Mar)_1_pNDM-Mar_JN420336	2
IncFIB(AP001918)_1__AP001918	IncFIB(pQil)_1_pQil_JN233705	2
IncFIB(AP001918)_1__AP001918	IncFII(K)_1__CP000648	2
IncFIB(AP001918)_1__AP001918	IncFII(Yp)_1_Yersenia_CP000670	2
IncFIB(AP001918)_1__AP001918	IncN_1__AY046276	2
IncFIB(AP001918)_1__AP001918	IncX3_1__JN247852	2
IncFIB(K)_1_Kpn3_JN233704	IncFII(pMET)_1_pMET1_EU383016	2
IncFIB(Mar)_1_pNDM-Mar_JN420336	IncFII(Yp)_1_Yersenia_CP000670	2
IncFIB(pKPHS1)_1_pKPHS1_CP003223	IncFII(pHN7A8)_1_pHN7A8_JN232517	2
IncFIB(pKPHS1)_1_pKPHS1_CP003223	IncQ1_1__M28829.1	2
IncFIB(pQil)_1_pQil_JN233705	IncFII(pHN7A8)_1_pHN7A8_JN232517	2
IncFIB(pQil)_1_pQil_JN233705	IncQ1_1__M28829.1	2
IncFII(K)_1__CP000648	IncFII(pHN7A8)_1_pHN7A8_JN232517	2
IncFII(K)_1__CP000648	IncFII(pMET)_1_pMET1_EU383016	2
IncFII(Yp)_1_Yersenia_CP000670	IncFII(pHN7A8)_1_pHN7A8_JN232517	2
IncFII(Yp)_1_Yersenia_CP000670	IncFII_1__AY458016	2
IncFII(Yp)_1_Yersenia_CP000670	IncHI1B_1_pNDM-MAR_JN420336	2
IncFII(pHN7A8)_1_pHN7A8_JN232517	IncFII_1__AY458016	2
IncFII(pHN7A8)_1_pHN7A8_JN232517	IncI1_1_Alpha_AP005147	2
IncFII(pHN7A8)_1_pHN7A8_JN232517	IncQ1_1__M28829.1	2
IncFII(pMET)_1_pMET1_EU383016	IncL/M(pOXA-48)_1_pOXA-48_JN626286	2
IncFII(pMET)_1_pMET1_EU383016	IncX3_1__JN247852	2
IncFII_1__AY458016	IncFII_1_pKP91_CP000966	2
IncFII_1__AY458016	IncI1_1_Alpha_AP005147	2
IncFII_1__AY458016	IncL/M(pOXA-48)_1_pOXA-48_JN626286	2
IncFII_1_pKP91_CP000966	IncI1_1_Alpha_AP005147	2
IncFII_1_pKP91_CP000966	IncX3_1__JN247852	2
IncI1_1_Alpha_AP005147	IncN_1__AY046276	2
IncI1_1_Alpha_AP005147	IncQ1_1__M28829.1	2
IncQ1_1__M28829.1	IncR_1__DQ449578	2
Col440I_1__CP023920.1	IncN3_1__EF219134	2
IncHI1B_1_pNDM-MAR_JN420336	IncN3_1__EF219134	2
IncHI2A_1__BX664015	IncN3_1__EF219134	2
IncHI2A_1__BX664015	IncU_1__DQ401103	2
ColKP3_1__JN205800	IncL/M_1__AF550415	2
IncFII(K)_1__CP000648	IncL/M_1__AF550415	2
IncFII_1__AY458016	IncL/M_1__AF550415	2
Col(MG828)_1__NC_008486	ColKP3_1__JN205800	2
Col(MG828)_1__NC_008486	ColpVC_1__JX133088	2
Col(MG828)_1__NC_008486	IncFIA(HI1)_1_HI1_AF250878	2
Col(MG828)_1__NC_008486	IncFIB(pQil)_1_pQil_JN233705	2
Col(MG828)_1__NC_008486	IncFII_1__AY458016	2
Col(MG828)_1__NC_008486	IncR_1__DQ449578	2
Col(IMGS31)_1__NC_011406	Col440I_1__CP023920.1	2
Col(IMGS31)_1__NC_011406	FII(pBK30683)_1__KF954760	2
Col(IMGS31)_1__NC_011406	IncFIA(HI1)_1_HI1_AF250878	2
Col(IMGS31)_1__NC_011406	IncFIB(K)_1_Kpn3_JN233704	2
Col(IMGS31)_1__NC_011406	IncFIB(Mar)_1_pNDM-Mar_JN420336	2
Col440II_1__CP023921.1	IncX1_1__EU370913	2
ColKP3_1__JN205800	IncX1_1__EU370913	2
ColRNAI_1__DQ298019	IncX1_1__EU370913	2
FII(pBK30683)_1__KF954760	IncX1_1__EU370913	2
IncFIA(HI1)_1_HI1_AF250878	IncX1_1__EU370913	2
IncFIB(K)_1_Kpn3_JN233704	IncI2_1__KP347127	2
IncFIB(pQil)_1_pQil_JN233705	IncX1_1__EU370913	2
IncFII(K)_1__CP000648	IncX1_1__EU370913	2
IncFII(pHN7A8)_1_pHN7A8_JN232517	IncX1_1__EU370913	2
IncFIB(pKPHS1)_1_pKPHS1_CP003223	IncU_1__DQ401103	2
IncFII(Yp)_1_Yersenia_CP000670	IncU_1__DQ401103	2
IncFIB(pQil)_1_pQil_JN233705	IncHI2A_1__BX664015	2
IncHI2A_1__BX664015	IncN_1__AY046276	2
IncFIB(K)_1_Kpn3_JN233704	IncX4_2__FN543504	2
IncHI1B_1_pNDM-MAR_JN420336	IncX4_2__FN543504	2
IncI1_1_Alpha_AP005147	IncX4_2__FN543504	2
Col440I_1__CP023920.1	IncX5_2__MF062700.1	2
IncFIB(K)_1_Kpn3_JN233704	IncX5_2__MF062700.1	2
IncHI1B_1_pNDM-MAR_JN420336	IncX5_2__MF062700.1	2
IncN_1__AY046276	IncX5_2__MF062700.1	2
IncX3_1__JN247852	IncX5_2__MF062700.1	2
ColRNAI_1__DQ298019	IncX4_1__CP002895	2
FII(pBK30683)_1__KF954760	IncU_1__DQ401103	2
IncFIB(Mar)_1_pNDM-Mar_JN420336	IncU_1__DQ401103	2
IncFIB(Mar)_1_pNDM-Mar_JN420336	IncL/M_1__AF550415	2
IncHI1B_1_pNDM-MAR_JN420336	IncL/M(pMU407)_1_pMU407_U27345	2
IncL/M(pMU407)_1_pMU407_U27345	IncR_1__DQ449578	2
IncL/M(pOXA-48)_1_pOXA-48_JN626286	IncL/M_1__AF550415	2
IncL/M_1__AF550415	IncR_1__DQ449578	2
FII(pBK30683)_1__KF954760	IncP1_3__KX377410	2
IncFII_1__AY458016	IncX1_1__EU370913	2
IncX1_1__EU370913	IncX3_1__JN247852	2
IncHI1B_1_pNDM-MAR_JN420336	IncX4_1__CP002895	2
IncHI2A_1__BX664015	IncX1_1__EU370913	2
IncFIB(Mar)_1_pNDM-Mar_JN420336	IncX4_1__CP002895	1
IncFII(pHN7A8)_1_pHN7A8_JN232517	IncX4_1__CP002895	1
ColRNAI_1__DQ298019	IncL/M(pMU407)_1_pMU407_U27345	1
IncX4_1__CP002895	repA_1_pKPC-2_CP013325	1
Col440II_1__CP023921.1	IncFIA_1__AP001918	1
Col440II_1__CP023921.1	IncFII(29)_1_pUTI89_CP003035	1
Col440II_1__CP023921.1	IncFII(pMET)_1_pMET1_EU383016	1
Col440II_1__CP023921.1	IncN2_1__JF785549	1
Col440II_1__CP023921.1	IncQ1_1__M28829.1	1
Col440II_1__CP023921.1	IncX6_1__KU302800	1
Col440II_1__CP023921.1	repA_2_pKPC-2_JX397875	1
Col440I_1__CP023920.1	IncFII(29)_1_pUTI89_CP003035	1
Col440I_1__CP023920.1	IncFII(pMET)_1_pMET1_EU383016	1
Col440I_1__CP023920.1	IncN2_1__JF785549	1
Col440I_1__CP023920.1	IncX6_1__KU302800	1
Col440I_1__CP023920.1	repA_2_pKPC-2_JX397875	1
ColKP3_1__JN205800	IncFIB(AP001918)_1__AP001918	1
ColKP3_1__JN205800	IncFII(29)_1_pUTI89_CP003035	1
ColKP3_1__JN205800	IncFII(pMET)_1_pMET1_EU383016	1
ColKP3_1__JN205800	IncFII_1_pKP91_CP000966	1
ColKP3_1__JN205800	IncI1_1_Alpha_AP005147	1
ColKP3_1__JN205800	IncN2_1__JF785549	1
ColKP3_1__JN205800	IncX6_1__KU302800	1
ColKP3_1__JN205800	repA_2_pKPC-2_JX397875	1
ColRNAI_1__DQ298019	IncFIA_1__AP001918	1
ColRNAI_1__DQ298019	IncFII(29)_1_pUTI89_CP003035	1
ColRNAI_1__DQ298019	IncN2_1__JF785549	1
ColRNAI_1__DQ298019	IncX6_1__KU302800	1
ColRNAI_1__DQ298019	repA_2_pKPC-2_JX397875	1
ColpVC_1__JX133088	IncFIA_1__AP001918	1
ColpVC_1__JX133088	IncFII(29)_1_pUTI89_CP003035	1
ColpVC_1__JX133088	IncFII(pMET)_1_pMET1_EU383016	1
ColpVC_1__JX133088	IncFII_1_pKP91_CP000966	1
ColpVC_1__JX133088	IncN2_1__JF785549	1
ColpVC_1__JX133088	IncX6_1__KU302800	1
ColpVC_1__JX133088	repA_2_pKPC-2_JX397875	1
FII(pBK30683)_1__KF954760	IncFIA_1__AP001918	1
FII(pBK30683)_1__KF954760	IncFII(29)_1_pUTI89_CP003035	1
FII(pBK30683)_1__KF954760	IncFII_1_pKP91_CP000966	1
FII(pBK30683)_1__KF954760	IncI1_1_Alpha_AP005147	1
FII(pBK30683)_1__KF954760	IncN2_1__JF785549	1
FII(pBK30683)_1__KF954760	IncX6_1__KU302800	1
FII(pBK30683)_1__KF954760	repA_2_pKPC-2_JX397875	1
IncA/C2_1__JN157804	IncFIA_1__AP001918	1
IncA/C2_1__JN157804	IncFII(29)_1_pUTI89_CP003035	1
IncA/C2_1__JN157804	IncN2_1__JF785549	1
IncA/C2_1__JN157804	IncQ1_1__M28829.1	1
IncA/C2_1__JN157804	IncX6_1__KU302800	1
IncA/C2_1__JN157804	repA_2_pKPC-2_JX397875	1
IncFIA(HI1)_1_HI1_AF250878	IncFII(29)_1_pUTI89_CP003035	1
IncFIA(HI1)_1_HI1_AF250878	IncN2_1__JF785549	1
IncFIA(HI1)_1_HI1_AF250878	IncX6_1__KU302800	1
IncFIA(HI1)_1_HI1_AF250878	repA_2_pKPC-2_JX397875	1
IncFIA_1__AP001918	IncFIB(AP001918)_1__AP001918	1
IncFIA_1__AP001918	IncFIB(K)_1_Kpn3_JN233704	1
IncFIA_1__AP001918	IncFIB(Mar)_1_pNDM-Mar_JN420336	1
IncFIA_1__AP001918	IncFIB(pKPHS1)_1_pKPHS1_CP003223	1
IncFIA_1__AP001918	IncFII(29)_1_pUTI89_CP003035	1
IncFIA_1__AP001918	IncFII(K)_1__CP000648	1
IncFIA_1__AP001918	IncFII(Yp)_1_Yersenia_CP000670	1
IncFIA_1__AP001918	IncFII(pHN7A8)_1_pHN7A8_JN232517	1
IncFIA_1__AP001918	IncFII(pMET)_1_pMET1_EU383016	1
IncFIA_1__AP001918	IncFII_1__AY458016	1
IncFIA_1__AP001918	IncFII_1_pKP91_CP000966	1
IncFIA_1__AP001918	IncHI1B_1_pNDM-MAR_JN420336	1
IncFIA_1__AP001918	IncI1_1_Alpha_AP005147	1
IncFIA_1__AP001918	IncL/M(pOXA-48)_1_pOXA-48_JN626286	1
IncFIA_1__AP001918	IncN2_1__JF785549	1
IncFIA_1__AP001918	IncN_1__AY046276	1
IncFIA_1__AP001918	IncQ1_1__M28829.1	1
IncFIA_1__AP001918	IncR_1__DQ449578	1
IncFIA_1__AP001918	IncX3_1__JN247852	1
IncFIA_1__AP001918	IncX6_1__KU302800	1
IncFIA_1__AP001918	repA_2_pKPC-2_JX397875	1
IncFIB(AP001918)_1__AP001918	IncFII(29)_1_pUTI89_CP003035	1
IncFIB(AP001918)_1__AP001918	IncFII(pHN7A8)_1_pHN7A8_JN232517	1
IncFIB(AP001918)_1__AP001918	IncFII(pMET)_1_pMET1_EU383016	1
IncFIB(AP001918)_1__AP001918	IncFII_1_pKP91_CP000966	1
IncFIB(AP001918)_1__AP001918	IncHI1B_1_pNDM-MAR_JN420336	1
IncFIB(AP001918)_1__AP001918	IncI1_1_Alpha_AP005147	1
IncFIB(AP001918)_1__AP001918	IncL/M(pOXA-48)_1_pOXA-48_JN626286	1
IncFIB(AP001918)_1__AP001918	IncN2_1__JF785549	1
IncFIB(AP001918)_1__AP001918	IncQ1_1__M28829.1	1
IncFIB(AP001918)_1__AP001918	IncR_1__DQ449578	1
IncFIB(AP001918)_1__AP001918	IncX6_1__KU302800	1
IncFIB(AP001918)_1__AP001918	repA_2_pKPC-2_JX397875	1
IncFIB(K)_1_Kpn3_JN233704	IncFII(29)_1_pUTI89_CP003035	1
IncFIB(K)_1_Kpn3_JN233704	IncN2_1__JF785549	1
IncFIB(K)_1_Kpn3_JN233704	IncX6_1__KU302800	1
IncFIB(K)_1_Kpn3_JN233704	repA_2_pKPC-2_JX397875	1
IncFIB(Mar)_1_pNDM-Mar_JN420336	IncFII(29)_1_pUTI89_CP003035	1
IncFIB(Mar)_1_pNDM-Mar_JN420336	IncFII(pMET)_1_pMET1_EU383016	1
IncFIB(Mar)_1_pNDM-Mar_JN420336	IncFII_1_pKP91_CP000966	1
IncFIB(Mar)_1_pNDM-Mar_JN420336	IncI1_1_Alpha_AP005147	1
IncFIB(Mar)_1_pNDM-Mar_JN420336	IncN2_1__JF785549	1
IncFIB(Mar)_1_pNDM-Mar_JN420336	IncQ1_1__M28829.1	1
IncFIB(Mar)_1_pNDM-Mar_JN420336	IncX6_1__KU302800	1
IncFIB(Mar)_1_pNDM-Mar_JN420336	repA_2_pKPC-2_JX397875	1
IncFIB(pKPHS1)_1_pKPHS1_CP003223	IncFII(29)_1_pUTI89_CP003035	1
IncFIB(pKPHS1)_1_pKPHS1_CP003223	IncFII(pMET)_1_pMET1_EU383016	1
IncFIB(pKPHS1)_1_pKPHS1_CP003223	IncI1_1_Alpha_AP005147	1
IncFIB(pKPHS1)_1_pKPHS1_CP003223	IncN2_1__JF785549	1
IncFIB(pKPHS1)_1_pKPHS1_CP003223	IncX6_1__KU302800	1
IncFIB(pKPHS1)_1_pKPHS1_CP003223	repA_2_pKPC-2_JX397875	1
IncFIB(pQil)_1_pQil_JN233705	IncFII(29)_1_pUTI89_CP003035	1
IncFIB(pQil)_1_pQil_JN233705	IncFII(pMET)_1_pMET1_EU383016	1
IncFIB(pQil)_1_pQil_JN233705	IncFII_1_pKP91_CP000966	1
IncFIB(pQil)_1_pQil_JN233705	IncI1_1_Alpha_AP005147	1
IncFIB(pQil)_1_pQil_JN233705	IncN2_1__JF785549	1
IncFIB(pQil)_1_pQil_JN233705	IncX6_1__KU302800	1
IncFIB(pQil)_1_pQil_JN233705	repA_2_pKPC-2_JX397875	1
IncFII(29)_1_pUTI89_CP003035	IncFII(K)_1__CP000648	1
IncFII(29)_1_pUTI89_CP003035	IncFII(Yp)_1_Yersenia_CP000670	1
IncFII(29)_1_pUTI89_CP003035	IncFII(pHN7A8)_1_pHN7A8_JN232517	1
IncFII(29)_1_pUTI89_CP003035	IncFII(pMET)_1_pMET1_EU383016	1
IncFII(29)_1_pUTI89_CP003035	IncFII_1__AY458016	1
IncFII(29)_1_pUTI89_CP003035	IncFII_1_pKP91_CP000966	1
IncFII(29)_1_pUTI89_CP003035	IncHI1B_1_pNDM-MAR_JN420336	1
IncFII(29)_1_pUTI89_CP003035	IncI1_1_Alpha_AP005147	1
IncFII(29)_1_pUTI89_CP003035	IncL/M(pOXA-48)_1_pOXA-48_JN626286	1
IncFII(29)_1_pUTI89_CP003035	IncN2_1__JF785549	1
IncFII(29)_1_pUTI89_CP003035	IncN_1__AY046276	1
IncFII(29)_1_pUTI89_CP003035	IncQ1_1__M28829.1	1
IncFII(29)_1_pUTI89_CP003035	IncR_1__DQ449578	1
IncFII(29)_1_pUTI89_CP003035	IncX3_1__JN247852	1
IncFII(29)_1_pUTI89_CP003035	IncX6_1__KU302800	1
IncFII(29)_1_pUTI89_CP003035	repA_2_pKPC-2_JX397875	1
IncFII(K)_1__CP000648	IncFII_1_pKP91_CP000966	1
IncFII(K)_1__CP000648	IncI1_1_Alpha_AP005147	1
IncFII(K)_1__CP000648	IncN2_1__JF785549	1
IncFII(K)_1__CP000648	IncX6_1__KU302800	1
IncFII(K)_1__CP000648	repA_2_pKPC-2_JX397875	1
IncFII(Yp)_1_Yersenia_CP000670	IncFII(pMET)_1_pMET1_EU383016	1
IncFII(Yp)_1_Yersenia_CP000670	IncFII_1_pKP91_CP000966	1
IncFII(Yp)_1_Yersenia_CP000670	IncI1_1_Alpha_AP005147	1
IncFII(Yp)_1_Yersenia_CP000670	IncL/M(pOXA-48)_1_pOXA-48_JN626286	1
IncFII(Yp)_1_Yersenia_CP000670	IncN2_1__JF785549	1
IncFII(Yp)_1_Yersenia_CP000670	IncQ1_1__M28829.1	1
IncFII(Yp)_1_Yersenia_CP000670	IncX6_1__KU302800	1
IncFII(Yp)_1_Yersenia_CP000670	repA_2_pKPC-2_JX397875	1
IncFII(pHN7A8)_1_pHN7A8_JN232517	IncFII(pMET)_1_pMET1_EU383016	1
IncFII(pHN7A8)_1_pHN7A8_JN232517	IncFII_1_pKP91_CP000966	1
IncFII(pHN7A8)_1_pHN7A8_JN232517	IncL/M(pOXA-48)_1_pOXA-48_JN626286	1
IncFII(pHN7A8)_1_pHN7A8_JN232517	IncN2_1__JF785549	1
IncFII(pHN7A8)_1_pHN7A8_JN232517	IncX6_1__KU302800	1
IncFII(pHN7A8)_1_pHN7A8_JN232517	repA_2_pKPC-2_JX397875	1
IncFII(pMET)_1_pMET1_EU383016	IncFII_1__AY458016	1
IncFII(pMET)_1_pMET1_EU383016	IncFII_1_pKP91_CP000966	1
IncFII(pMET)_1_pMET1_EU383016	IncI1_1_Alpha_AP005147	1
IncFII(pMET)_1_pMET1_EU383016	IncN2_1__JF785549	1
IncFII(pMET)_1_pMET1_EU383016	IncN_1__AY046276	1
IncFII(pMET)_1_pMET1_EU383016	IncQ1_1__M28829.1	1
IncFII(pMET)_1_pMET1_EU383016	IncR_1__DQ449578	1
IncFII(pMET)_1_pMET1_EU383016	IncX6_1__KU302800	1
IncFII(pMET)_1_pMET1_EU383016	repA_2_pKPC-2_JX397875	1
IncFII_1__AY458016	IncN2_1__JF785549	1
IncFII_1__AY458016	IncX6_1__KU302800	1
IncFII_1__AY458016	repA_2_pKPC-2_JX397875	1
IncFII_1_pKP91_CP000966	IncN2_1__JF785549	1
IncFII_1_pKP91_CP000966	IncQ1_1__M28829.1	1
IncFII_1_pKP91_CP000966	IncX6_1__KU302800	1
IncFII_1_pKP91_CP000966	repA_2_pKPC-2_JX397875	1
IncHI1B_1_pNDM-MAR_JN420336	IncN2_1__JF785549	1
IncHI1B_1_pNDM-MAR_JN420336	IncX6_1__KU302800	1
IncHI1B_1_pNDM-MAR_JN420336	repA_2_pKPC-2_JX397875	1
IncI1_1_Alpha_AP005147	IncL/M(pOXA-48)_1_pOXA-48_JN626286	1
IncI1_1_Alpha_AP005147	IncN2_1__JF785549	1
IncI1_1_Alpha_AP005147	IncX6_1__KU302800	1
IncI1_1_Alpha_AP005147	repA_2_pKPC-2_JX397875	1
IncL/M(pOXA-48)_1_pOXA-48_JN626286	IncN2_1__JF785549	1
IncL/M(pOXA-48)_1_pOXA-48_JN626286	IncQ1_1__M28829.1	1
IncL/M(pOXA-48)_1_pOXA-48_JN626286	IncX6_1__KU302800	1
IncL/M(pOXA-48)_1_pOXA-48_JN626286	repA_2_pKPC-2_JX397875	1
IncN2_1__JF785549	IncN_1__AY046276	1
IncN2_1__JF785549	IncQ1_1__M28829.1	1
IncN2_1__JF785549	IncR_1__DQ449578	1
IncN2_1__JF785549	IncX3_1__JN247852	1
IncN2_1__JF785549	IncX6_1__KU302800	1
IncN2_1__JF785549	repA_2_pKPC-2_JX397875	1
IncN_1__AY046276	IncX6_1__KU302800	1
IncN_1__AY046276	repA_2_pKPC-2_JX397875	1
IncQ1_1__M28829.1	IncX6_1__KU302800	1
IncQ1_1__M28829.1	repA_2_pKPC-2_JX397875	1
IncR_1__DQ449578	IncX6_1__KU302800	1
IncR_1__DQ449578	repA_2_pKPC-2_JX397875	1
IncX3_1__JN247852	IncX6_1__KU302800	1
IncX3_1__JN247852	repA_2_pKPC-2_JX397875	1
IncX6_1__KU302800	repA_2_pKPC-2_JX397875	1
IncFIA(HI1)_1_HI1_AF250878	IncN3_1__EF219134	1
IncN3_1__EF219134	IncU_1__DQ401103	1
IncL/M_1__AF550415	IncQ1_1__M28829.1	1
Col(BS512)_1__NC_010656	Col(MG828)_1__NC_008486	1
Col(BS512)_1__NC_010656	Col440I_1__CP023920.1	1
Col(BS512)_1__NC_010656	ColKP3_1__JN205800	1
Col(BS512)_1__NC_010656	ColRNAI_1__DQ298019	1
Col(BS512)_1__NC_010656	ColpVC_1__JX133088	1
Col(BS512)_1__NC_010656	IncA/C2_1__JN157804	1
Col(BS512)_1__NC_010656	IncFIA(HI1)_1_HI1_AF250878	1
Col(BS512)_1__NC_010656	IncFIB(K)_1_Kpn3_JN233704	1
Col(BS512)_1__NC_010656	IncFIB(Mar)_1_pNDM-Mar_JN420336	1
Col(BS512)_1__NC_010656	IncFIB(pKPHS1)_1_pKPHS1_CP003223	1
Col(BS512)_1__NC_010656	IncFIB(pQil)_1_pQil_JN233705	1
Col(BS512)_1__NC_010656	IncFII(K)_1__CP000648	1
Col(BS512)_1__NC_010656	IncFII_1__AY458016	1
Col(BS512)_1__NC_010656	IncHI1B_1_pNDM-MAR_JN420336	1
Col(BS512)_1__NC_010656	IncL/M(pOXA-48)_1_pOXA-48_JN626286	1
Col(BS512)_1__NC_010656	IncN_1__AY046276	1
Col(BS512)_1__NC_010656	IncR_1__DQ449578	1
Col(BS512)_1__NC_010656	IncX3_1__JN247852	1
Col(MG828)_1__NC_008486	IncA/C2_1__JN157804	1
Col(MG828)_1__NC_008486	IncFIB(Mar)_1_pNDM-Mar_JN420336	1
Col(MG828)_1__NC_008486	IncFIB(pKPHS1)_1_pKPHS1_CP003223	1
Col(MG828)_1__NC_008486	IncFII(K)_1__CP000648	1
Col(MG828)_1__NC_008486	IncL/M(pOXA-48)_1_pOXA-48_JN626286	1
Col(MG828)_1__NC_008486	IncN_1__AY046276	1
Col(MG828)_1__NC_008486	IncX3_1__JN247852	1
Col(IMGS31)_1__NC_011406	Col440II_1__CP023921.1	1
Col(IMGS31)_1__NC_011406	ColKP3_1__JN205800	1
Col(IMGS31)_1__NC_011406	ColRNAI_1__DQ298019	1
Col(IMGS31)_1__NC_011406	ColpVC_1__JX133088	1
Col(IMGS31)_1__NC_011406	IncA/C2_1__JN157804	1
Col(IMGS31)_1__NC_011406	IncFIB(pKPHS1)_1_pKPHS1_CP003223	1
Col(IMGS31)_1__NC_011406	IncFIB(pQil)_1_pQil_JN233705	1
Col(IMGS31)_1__NC_011406	IncFII(K)_1__CP000648	1
Col(IMGS31)_1__NC_011406	IncFII(Yp)_1_Yersenia_CP000670	1
Col(IMGS31)_1__NC_011406	IncFII(pHN7A8)_1_pHN7A8_JN232517	1
Col(IMGS31)_1__NC_011406	IncHI1B_1_pNDM-MAR_JN420336	1
Col(IMGS31)_1__NC_011406	IncI2_1__KP347127	1
Col(IMGS31)_1__NC_011406	IncN_1__AY046276	1
Col(IMGS31)_1__NC_011406	IncR_1__DQ449578	1
Col(IMGS31)_1__NC_011406	IncX1_1__EU370913	1
Col440II_1__CP023921.1	IncI2_1__KP347127	1
Col440I_1__CP023920.1	IncI2_1__KP347127	1
ColKP3_1__JN205800	IncI2_1__KP347127	1
ColRNAI_1__DQ298019	IncI2_1__KP347127	1
ColpVC_1__JX133088	IncI2_1__KP347127	1
FII(pBK30683)_1__KF954760	IncI2_1__KP347127	1
IncA/C2_1__JN157804	IncI2_1__KP347127	1
IncA/C2_1__JN157804	IncX1_1__EU370913	1
IncFIA(HI1)_1_HI1_AF250878	IncI2_1__KP347127	1
IncFIB(Mar)_1_pNDM-Mar_JN420336	IncI2_1__KP347127	1
IncFIB(Mar)_1_pNDM-Mar_JN420336	IncX1_1__EU370913	1
IncFIB(pKPHS1)_1_pKPHS1_CP003223	IncI2_1__KP347127	1
IncFIB(pKPHS1)_1_pKPHS1_CP003223	IncX1_1__EU370913	1
IncFIB(pQil)_1_pQil_JN233705	IncI2_1__KP347127	1
IncFII(K)_1__CP000648	IncI2_1__KP347127	1
IncFII(Yp)_1_Yersenia_CP000670	IncI2_1__KP347127	1
IncFII(Yp)_1_Yersenia_CP000670	IncX1_1__EU370913	1
IncFII(pHN7A8)_1_pHN7A8_JN232517	IncI2_1__KP347127	1
IncHI1B_1_pNDM-MAR_JN420336	IncI2_1__KP347127	1
IncI2_1__KP347127	IncN_1__AY046276	1
IncI2_1__KP347127	IncR_1__DQ449578	1
IncI2_1__KP347127	IncX1_1__EU370913	1
IncN_1__AY046276	IncX1_1__EU370913	1
ColpVC_1__JX133088	IncU_1__DQ401103	1
IncFIB(AP001918)_1__AP001918	IncU_1__DQ401103	1
IncFII_1__AY458016	IncU_1__DQ401103	1
ColRNAI_1__DQ298019	repA_1_pKPC-2_CP013325	1
IncA/C2_1__JN157804	repA_1_pKPC-2_CP013325	1
IncFII_1__AY458016	repA_1_pKPC-2_CP013325	1
IncFII_1_pKP91_CP000966	repA_1_pKPC-2_CP013325	1
IncHI1B_1_pNDM-MAR_JN420336	repA_1_pKPC-2_CP013325	1
IncN_1__AY046276	repA_1_pKPC-2_CP013325	1
IncR_1__DQ449578	repA_1_pKPC-2_CP013325	1
Col156_1__NC_009781	IncA/C2_1__JN157804	1
Col156_1__NC_009781	IncFIB(K)_1_Kpn3_JN233704	1
IncFIB(pQil)_1_pQil_JN233705	IncN3_1__EF219134	1
IncFII(K)_1__CP000648	IncHI2A_1__BX664015	1
IncFII(K)_1__CP000648	IncN3_1__EF219134	1
IncN3_1__EF219134	IncN_1__AY046276	1
IncN3_1__EF219134	IncR_1__DQ449578	1
IncN3_1__EF219134	IncX3_1__JN247852	1
IncA/C2_1__JN157804	IncX4_2__FN543504	1
IncFII_1_pKP91_CP000966	IncX4_2__FN543504	1
ColRNAI_1__DQ298019	IncX5_2__MF062700.1	1
ColpVC_1__JX133088	IncX5_2__MF062700.1	1
FII(pBK30683)_1__KF954760	IncX5_2__MF062700.1	1
IncFIA(HI1)_1_HI1_AF250878	IncX5_2__MF062700.1	1
IncFIB(pKPHS1)_1_pKPHS1_CP003223	IncX5_2__MF062700.1	1
IncFII(K)_1__CP000648	IncX5_2__MF062700.1	1
IncFII_1__AY458016	IncX5_2__MF062700.1	1
IncQ1_1__M28829.1	IncX5_2__MF062700.1	1
Col440II_1__CP023921.1	IncX4_1__CP002895	1
IncI1_1_Alpha_AP005147	IncX4_1__CP002895	1
Col(IMGS31)_1__NC_011406	IncP6_1__JF785550	1
Col440I_1__CP023920.1	IncP6_1__JF785550	1
FII(pBK30683)_1__KF954760	IncP6_1__JF785550	1
IncFIA(HI1)_1_HI1_AF250878	IncP6_1__JF785550	1
IncFIB(K)_1_Kpn3_JN233704	IncP6_1__JF785550	1
IncFIB(Mar)_1_pNDM-Mar_JN420336	IncP6_1__JF785550	1
IncR_1__DQ449578	IncU_1__DQ401103	1
Col440I_1__CP023920.1	IncL/M(pMU407)_1_pMU407_U27345	1
IncFIB(Mar)_1_pNDM-Mar_JN420336	IncL/M(pMU407)_1_pMU407_U27345	1
IncFIB(Mar)_1_pNDM-Mar_JN420336	IncX5_2__MF062700.1	1
IncFIB(pQil)_1_pQil_JN233705	IncL/M(pMU407)_1_pMU407_U27345	1
IncFIB(pQil)_1_pQil_JN233705	IncX5_2__MF062700.1	1
IncL/M(pMU407)_1_pMU407_U27345	IncL/M(pOXA-48)_1_pOXA-48_JN626286	1
IncL/M(pMU407)_1_pMU407_U27345	IncL/M_1__AF550415	1
IncL/M(pMU407)_1_pMU407_U27345	IncN_1__AY046276	1
IncL/M(pMU407)_1_pMU407_U27345	IncX3_1__JN247852	1
IncL/M(pMU407)_1_pMU407_U27345	IncX5_2__MF062700.1	1
IncL/M(pOXA-48)_1_pOXA-48_JN626286	IncX5_2__MF062700.1	1
IncL/M_1__AF550415	IncX5_2__MF062700.1	1
IncR_1__DQ449578	IncX5_2__MF062700.1	1
IncFIA(HI1)_1_HI1_AF250878	IncFII(pKPX1)__AP012055	1
IncFIB(K)_1_Kpn3_JN233704	IncFII(pKPX1)__AP012055	1
IncA/C2_1__JN157804	IncY_1__K02380	1
IncHI1B_1_pNDM-MAR_JN420336	IncY_1__K02380	1
Col440II_1__CP023921.1	IncHI2A_1__BX664015	1
IncA/C2_1__JN157804	IncL/M_1__AF550415	1
IncFIB(Mar)_1_pNDM-Mar_JN420336	IncHI2A_1__BX664015	1
IncFIB(pKPHS1)_1_pKPHS1_CP003223	IncHI2A_1__BX664015	1
IncFIB(pKPHS1)_1_pKPHS1_CP003223	IncL/M_1__AF550415	1
IncHI2A_1__BX664015	IncL/M_1__AF550415	1
IncL/M_1__AF550415	IncU_1__DQ401103	1
IncN_1__AY046276	IncU_1__DQ401103	1
Col(MG828)_1__NC_008486	Col440II_1__CP023921.1	1
Col(MG828)_1__NC_008486	IncL/M_1__AF550415	1
ColpVC_1__JX133088	IncL/M_1__AF550415	1
IncL/M(pOXA-48)_1_pOXA-48_JN626286	IncX4_1__CP002895	1
Col440I_1__CP023920.1	Rep_1_pKPC-2_CP011573	1
IncFIB(K)_1_Kpn3_JN233704	Rep_1_pKPC-2_CP011573	1
IncHI1B_1_pNDM-MAR_JN420336	Rep_1_pKPC-2_CP011573	1
FII(pBK30683)_1__KF954760	IncHI2A_1__BX664015	1
Col440I_1__CP023920.1	IncP1_3__KX377410	1
IncFIA(HI1)_1_HI1_AF250878	IncP1_3__KX377410	1
IncFIB(K)_1_Kpn3_JN233704	IncP1_3__KX377410	1
IncP1_3__KX377410	IncU_1__DQ401103	1
Col(Ye4449)_1__FJ696405	IncA/C2_1__JN157804	1
Col(Ye4449)_1__FJ696405	IncFIB(pKPHS1)_1_pKPHS1_CP003223	1
Col(Ye4449)_1__FJ696405	IncHI1B_1_pNDM-MAR_JN420336	1
Col(Ye4449)_1__FJ696405	IncN_1__AY046276	1
Col440I_1__CP023920.1	IncHI1B(R27)_1_R27_AF250878	1
IncFII_1_pKP91_CP000966	IncHI1B(R27)_1_R27_AF250878	1
IncHI1B(R27)_1_R27_AF250878	IncHI1B_1_pNDM-MAR_JN420336	1
IncHI1B(R27)_1_R27_AF250878	IncR_1__DQ449578	1
IncFII(pMET)_1_pMET1_EU383016	IncHI2A_1__BX664015	1
FII(pBK30683)_1__KF954760	IncL/M_1__AF550415	1
IncFII(pMET)_1_pMET1_EU383016	IncL/M_1__AF550415	1
Col(IRGK)_1__AY543071	Col440I_1__CP023920.1	1
Col(IRGK)_1__AY543071	ColRNAI_1__DQ298019	1
Col(IRGK)_1__AY543071	ColpVC_1__JX133088	1
Col(IRGK)_1__AY543071	IncFIA(HI1)_1_HI1_AF250878	1
Col(IRGK)_1__AY543071	IncFIB(K)_1_Kpn3_JN233704	1
Col(IRGK)_1__AY543071	IncFII(pHN7A8)_1_pHN7A8_JN232517	1
Col(IRGK)_1__AY543071	IncFII_1__AY458016	1
Col(IRGK)_1__AY543071	IncHI1B_1_pNDM-MAR_JN420336	1
Col(IRGK)_1__AY543071	IncHI2A_1__BX664015	1
Col(IRGK)_1__AY543071	IncI1_1_Alpha_AP005147	1
Col(IRGK)_1__AY543071	IncQ1_1__M28829.1	1
Col(IRGK)_1__AY543071	IncR_1__DQ449578	1
Col(IRGK)_1__AY543071	IncX1_1__EU370913	1
Col(IRGK)_1__AY543071	IncX3_1__JN247852	1
Col(IRGK)_1__AY543071	IncX4_2__FN543504	1
Col440I_1__CP023920.1	IncX4_2__FN543504	1
ColRNAI_1__DQ298019	IncX4_2__FN543504	1
ColpVC_1__JX133088	IncHI2A_1__BX664015	1
ColpVC_1__JX133088	IncX4_2__FN543504	1
IncFIA(HI1)_1_HI1_AF250878	IncX4_2__FN543504	1
IncFII(pHN7A8)_1_pHN7A8_JN232517	IncHI2A_1__BX664015	1
IncFII(pHN7A8)_1_pHN7A8_JN232517	IncX4_2__FN543504	1
IncFII_1__AY458016	IncHI2A_1__BX664015	1
IncFII_1__AY458016	IncX4_2__FN543504	1
IncHI2A_1__BX664015	IncI1_1_Alpha_AP005147	1
IncHI2A_1__BX664015	IncQ1_1__M28829.1	1
IncHI2A_1__BX664015	IncX4_2__FN543504	1
IncI1_1_Alpha_AP005147	IncX1_1__EU370913	1
IncQ1_1__M28829.1	IncX1_1__EU370913	1
IncQ1_1__M28829.1	IncX4_2__FN543504	1
IncR_1__DQ449578	IncX4_2__FN543504	1
IncX1_1__EU370913	IncX4_2__FN543504	1
IncX3_1__JN247852	IncX4_2__FN543504	1
ColRNAI_1__DQ298019	IncFII(pKPX1)__AP012055	1
IncFII(pKPX1)__AP012055	IncFII_1__AY458016	1
IncFII(pKPX1)__AP012055	IncR_1__DQ449578	1
Col(MG828)_1__NC_008486	FII(pBK30683)_1__KF954760	1
Col(MG828)_1__NC_008486	IncX4_1__CP002895	1
FII(pBK30683)_1__KF954760	IncX4_1__CP002895	1

## Sheet: combined_plasmid_degrees_partne
Replicon	Degree	Avg Resistance Genes	Partners
IncFIB(K)_1_Kpn3_JN233704	50	12.0505	Col(BS512)_1__NC_010656(1); Col(IMGS31)_1__NC_011406(2); Col(IRGK)_1__AY543071(1); Col(MG828)_1__NC_008486(3); Col156_1__NC_009781(1); Col440II_1__CP023921.1(9); Col440I_1__CP023920.1(44); ColKP3_1__JN205800(6); ColRNAI_1__DQ298019(28); ColpVC_1__JX133088(7); FII(pBK30683)_1__KF954760(10); IncA/C2_1__JN157804(20); IncFIA(HI1)_1_HI1_AF250878(27); IncFIA_1__AP001918(1); IncFIB(AP001918)_1__AP001918…
IncHI1B_1_pNDM-MAR_JN420336	49	12.2383	Col(BS512)_1__NC_010656(1); Col(IMGS31)_1__NC_011406(1); Col(IRGK)_1__AY543071(1); Col(MG828)_1__NC_008486(4); Col(Ye4449)_1__FJ696405(1); Col440II_1__CP023921.1(4); Col440I_1__CP023920.1(25); ColKP3_1__JN205800(6); ColRNAI_1__DQ298019(19); ColpVC_1__JX133088(6); FII(pBK30683)_1__KF954760(8); IncA/C2_1__JN157804(14); IncFIA(HI1)_1_HI1_AF250878(21); IncFIA_1__AP001918(1); IncFIB(AP001918)_1__AP001…
Col440I_1__CP023920.1	48	13.2464	Col(BS512)_1__NC_010656(1); Col(IMGS31)_1__NC_011406(2); Col(IRGK)_1__AY543071(1); Col(MG828)_1__NC_008486(3); Col440II_1__CP023921.1(11); ColKP3_1__JN205800(8); ColRNAI_1__DQ298019(15); ColpVC_1__JX133088(8); FII(pBK30683)_1__KF954760(10); IncA/C2_1__JN157804(12); IncFIA(HI1)_1_HI1_AF250878(22); IncFIA_1__AP001918(2); IncFIB(AP001918)_1__AP001918(3); IncFIB(K)_1_Kpn3_JN233704(44); IncFIB(Mar)_1_…
IncR_1__DQ449578	47	12.5	Col(BS512)_1__NC_010656(1); Col(IMGS31)_1__NC_011406(1); Col(IRGK)_1__AY543071(1); Col(MG828)_1__NC_008486(2); Col440II_1__CP023921.1(6); Col440I_1__CP023920.1(22); ColKP3_1__JN205800(5); ColRNAI_1__DQ298019(12); ColpVC_1__JX133088(5); FII(pBK30683)_1__KF954760(4); IncA/C2_1__JN157804(9); IncFIA(HI1)_1_HI1_AF250878(11); IncFIA_1__AP001918(1); IncFIB(AP001918)_1__AP001918(1); IncFIB(K)_1_Kpn3_JN23…
IncFIA(HI1)_1_HI1_AF250878	46	13.8235	Col(BS512)_1__NC_010656(1); Col(IMGS31)_1__NC_011406(2); Col(IRGK)_1__AY543071(1); Col(MG828)_1__NC_008486(2); Col440II_1__CP023921.1(8); Col440I_1__CP023920.1(22); ColKP3_1__JN205800(5); ColRNAI_1__DQ298019(19); ColpVC_1__JX133088(6); FII(pBK30683)_1__KF954760(8); IncA/C2_1__JN157804(13); IncFIA_1__AP001918(2); IncFIB(AP001918)_1__AP001918(2); IncFIB(K)_1_Kpn3_JN233704(27); IncFIB(Mar)_1_pNDM-Ma…
ColRNAI_1__DQ298019	45	11.354	Col(BS512)_1__NC_010656(1); Col(IMGS31)_1__NC_011406(1); Col(IRGK)_1__AY543071(1); Col(MG828)_1__NC_008486(4); Col440II_1__CP023921.1(7); Col440I_1__CP023920.1(15); ColKP3_1__JN205800(5); ColpVC_1__JX133088(7); FII(pBK30683)_1__KF954760(7); IncA/C2_1__JN157804(12); IncFIA(HI1)_1_HI1_AF250878(19); IncFIA_1__AP001918(1); IncFIB(AP001918)_1__AP001918(2); IncFIB(K)_1_Kpn3_JN233704(28); IncFIB(Mar)_1_…
IncA/C2_1__JN157804	44	14.9024	Col(BS512)_1__NC_010656(1); Col(IMGS31)_1__NC_011406(1); Col(MG828)_1__NC_008486(1); Col(Ye4449)_1__FJ696405(1); Col156_1__NC_009781(1); Col440II_1__CP023921.1(6); Col440I_1__CP023920.1(12); ColKP3_1__JN205800(3); ColRNAI_1__DQ298019(12); ColpVC_1__JX133088(4); FII(pBK30683)_1__KF954760(4); IncFIA(HI1)_1_HI1_AF250878(13); IncFIA_1__AP001918(1); IncFIB(AP001918)_1__AP001918(2); IncFIB(K)_1_Kpn3_JN…
IncN_1__AY046276	44	10.4043	Col(BS512)_1__NC_010656(1); Col(IMGS31)_1__NC_011406(1); Col(MG828)_1__NC_008486(1); Col(Ye4449)_1__FJ696405(1); Col440II_1__CP023921.1(4); Col440I_1__CP023920.1(15); ColKP3_1__JN205800(4); ColRNAI_1__DQ298019(9); ColpVC_1__JX133088(4); FII(pBK30683)_1__KF954760(4); IncA/C2_1__JN157804(8); IncFIA(HI1)_1_HI1_AF250878(9); IncFIA_1__AP001918(1); IncFIB(AP001918)_1__AP001918(2); IncFIB(K)_1_Kpn3_JN23…
IncFIB(Mar)_1_pNDM-Mar_JN420336	42	16.5556	Col(BS512)_1__NC_010656(1); Col(IMGS31)_1__NC_011406(2); Col(MG828)_1__NC_008486(1); Col440II_1__CP023921.1(3); Col440I_1__CP023920.1(10); ColKP3_1__JN205800(3); ColRNAI_1__DQ298019(5); ColpVC_1__JX133088(3); FII(pBK30683)_1__KF954760(3); IncA/C2_1__JN157804(5); IncFIA(HI1)_1_HI1_AF250878(8); IncFIA_1__AP001918(1); IncFIB(AP001918)_1__AP001918(2); IncFIB(K)_1_Kpn3_JN233704(11); IncFIB(pKPHS1)_1_p…
IncX3_1__JN247852	42	11.3448	Col(BS512)_1__NC_010656(1); Col(IRGK)_1__AY543071(1); Col(MG828)_1__NC_008486(1); Col440II_1__CP023921.1(6); Col440I_1__CP023920.1(15); ColKP3_1__JN205800(3); ColRNAI_1__DQ298019(11); ColpVC_1__JX133088(6); FII(pBK30683)_1__KF954760(5); IncA/C2_1__JN157804(9); IncFIA(HI1)_1_HI1_AF250878(15); IncFIA_1__AP001918(1); IncFIB(AP001918)_1__AP001918(2); IncFIB(K)_1_Kpn3_JN233704(23); IncFIB(Mar)_1_pNDM-…
IncFIB(pKPHS1)_1_pKPHS1_CP003223	41	12.5068	Col(BS512)_1__NC_010656(1); Col(IMGS31)_1__NC_011406(1); Col(MG828)_1__NC_008486(1); Col(Ye4449)_1__FJ696405(1); Col440II_1__CP023921.1(4); Col440I_1__CP023920.1(11); ColKP3_1__JN205800(3); ColRNAI_1__DQ298019(10); ColpVC_1__JX133088(5); FII(pBK30683)_1__KF954760(5); IncA/C2_1__JN157804(8); IncFIA(HI1)_1_HI1_AF250878(8); IncFIA_1__AP001918(1); IncFIB(AP001918)_1__AP001918(4); IncFIB(K)_1_Kpn3_JN2…
ColpVC_1__JX133088	41	17.2353	Col(BS512)_1__NC_010656(1); Col(IMGS31)_1__NC_011406(1); Col(IRGK)_1__AY543071(1); Col(MG828)_1__NC_008486(2); Col440II_1__CP023921.1(5); Col440I_1__CP023920.1(8); ColKP3_1__JN205800(5); ColRNAI_1__DQ298019(7); FII(pBK30683)_1__KF954760(3); IncA/C2_1__JN157804(4); IncFIA(HI1)_1_HI1_AF250878(6); IncFIA_1__AP001918(1); IncFIB(AP001918)_1__AP001918(2); IncFIB(K)_1_Kpn3_JN233704(7); IncFIB(Mar)_1_pND…
FII(pBK30683)_1__KF954760	41	7	Col(IMGS31)_1__NC_011406(2); Col(MG828)_1__NC_008486(1); Col440II_1__CP023921.1(3); Col440I_1__CP023920.1(10); ColKP3_1__JN205800(2); ColRNAI_1__DQ298019(7); ColpVC_1__JX133088(3); IncA/C2_1__JN157804(4); IncFIA(HI1)_1_HI1_AF250878(8); IncFIA_1__AP001918(1); IncFIB(AP001918)_1__AP001918(2); IncFIB(K)_1_Kpn3_JN233704(10); IncFIB(Mar)_1_pNDM-Mar_JN420336(3); IncFIB(pKPHS1)_1_pKPHS1_CP003223(5); Inc…
IncFIB(pQil)_1_pQil_JN233705	41	11.8791	Col(BS512)_1__NC_010656(1); Col(IMGS31)_1__NC_011406(1); Col(MG828)_1__NC_008486(2); Col440II_1__CP023921.1(7); Col440I_1__CP023920.1(16); ColKP3_1__JN205800(8); ColRNAI_1__DQ298019(12); ColpVC_1__JX133088(6); FII(pBK30683)_1__KF954760(3); IncA/C2_1__JN157804(10); IncFIA(HI1)_1_HI1_AF250878(9); IncFIA_1__AP001918(2); IncFIB(AP001918)_1__AP001918(2); IncFIB(K)_1_Kpn3_JN233704(18); IncFIB(Mar)_1_pN…
IncFII_1__AY458016	41	13.9714	Col(BS512)_1__NC_010656(1); Col(IRGK)_1__AY543071(1); Col(MG828)_1__NC_008486(2); Col440II_1__CP023921.1(4); Col440I_1__CP023920.1(9); ColKP3_1__JN205800(5); ColRNAI_1__DQ298019(9); ColpVC_1__JX133088(7); FII(pBK30683)_1__KF954760(2); IncA/C2_1__JN157804(4); IncFIA(HI1)_1_HI1_AF250878(6); IncFIA_1__AP001918(1); IncFIB(AP001918)_1__AP001918(3); IncFIB(K)_1_Kpn3_JN233704(10); IncFIB(Mar)_1_pNDM-Mar…
IncFII(K)_1__CP000648	40	11.8	Col(BS512)_1__NC_010656(1); Col(IMGS31)_1__NC_011406(1); Col(MG828)_1__NC_008486(1); Col440II_1__CP023921.1(4); Col440I_1__CP023920.1(9); ColKP3_1__JN205800(4); ColRNAI_1__DQ298019(10); ColpVC_1__JX133088(5); FII(pBK30683)_1__KF954760(6); IncA/C2_1__JN157804(6); IncFIA(HI1)_1_HI1_AF250878(10); IncFIA_1__AP001918(1); IncFIB(AP001918)_1__AP001918(2); IncFIB(K)_1_Kpn3_JN233704(15); IncFIB(Mar)_1_pND…
Col440II_1__CP023921.1	38	10.9111	Col(IMGS31)_1__NC_011406(1); Col(MG828)_1__NC_008486(1); Col440I_1__CP023920.1(11); ColKP3_1__JN205800(4); ColRNAI_1__DQ298019(7); ColpVC_1__JX133088(5); FII(pBK30683)_1__KF954760(3); IncA/C2_1__JN157804(6); IncFIA(HI1)_1_HI1_AF250878(8); IncFIA_1__AP001918(1); IncFIB(AP001918)_1__AP001918(2); IncFIB(K)_1_Kpn3_JN233704(9); IncFIB(Mar)_1_pNDM-Mar_JN420336(3); IncFIB(pKPHS1)_1_pKPHS1_CP003223(4); I…
IncFII(pHN7A8)_1_pHN7A8_JN232517	37	10.3318	Col(IMGS31)_1__NC_011406(1); Col(IRGK)_1__AY543071(1); Col440II_1__CP023921.1(2); Col440I_1__CP023920.1(6); ColKP3_1__JN205800(2); ColRNAI_1__DQ298019(5); ColpVC_1__JX133088(3); FII(pBK30683)_1__KF954760(2); IncA/C2_1__JN157804(3); IncFIA(HI1)_1_HI1_AF250878(5); IncFIA_1__AP001918(1); IncFIB(AP001918)_1__AP001918(1); IncFIB(K)_1_Kpn3_JN233704(5); IncFIB(Mar)_1_pNDM-Mar_JN420336(3); IncFIB(pKPHS1)…
IncL/M(pOXA-48)_1_pOXA-48_JN626286	36	14.5833	Col(BS512)_1__NC_010656(1); Col(MG828)_1__NC_008486(1); Col440II_1__CP023921.1(2); Col440I_1__CP023920.1(6); ColKP3_1__JN205800(2); ColRNAI_1__DQ298019(4); ColpVC_1__JX133088(2); FII(pBK30683)_1__KF954760(2); IncA/C2_1__JN157804(5); IncFIA(HI1)_1_HI1_AF250878(5); IncFIA_1__AP001918(1); IncFIB(AP001918)_1__AP001918(1); IncFIB(K)_1_Kpn3_JN233704(7); IncFIB(Mar)_1_pNDM-Mar_JN420336(3); IncFIB(pKPHS1…
ColKP3_1__JN205800	36	10.625	Col(BS512)_1__NC_010656(1); Col(IMGS31)_1__NC_011406(1); Col(MG828)_1__NC_008486(2); Col440II_1__CP023921.1(4); Col440I_1__CP023920.1(8); ColRNAI_1__DQ298019(5); ColpVC_1__JX133088(5); FII(pBK30683)_1__KF954760(2); IncA/C2_1__JN157804(3); IncFIA(HI1)_1_HI1_AF250878(5); IncFIA_1__AP001918(2); IncFIB(AP001918)_1__AP001918(1); IncFIB(K)_1_Kpn3_JN233704(6); IncFIB(Mar)_1_pNDM-Mar_JN420336(3); IncFIB(…
IncQ1_1__M28829.1	36	10.4	Col(IRGK)_1__AY543071(1); Col440II_1__CP023921.1(1); Col440I_1__CP023920.1(4); ColKP3_1__JN205800(2); ColRNAI_1__DQ298019(4); ColpVC_1__JX133088(3); FII(pBK30683)_1__KF954760(2); IncA/C2_1__JN157804(1); IncFIA(HI1)_1_HI1_AF250878(4); IncFIA_1__AP001918(1); IncFIB(AP001918)_1__AP001918(1); IncFIB(K)_1_Kpn3_JN233704(4); IncFIB(Mar)_1_pNDM-Mar_JN420336(1); IncFIB(pKPHS1)_1_pKPHS1_CP003223(2); IncFIB…
IncI1_1_Alpha_AP005147	35	12.1111	Col(IRGK)_1__AY543071(1); Col440II_1__CP023921.1(2); Col440I_1__CP023920.1(3); ColKP3_1__JN205800(1); ColRNAI_1__DQ298019(3); ColpVC_1__JX133088(2); FII(pBK30683)_1__KF954760(1); IncA/C2_1__JN157804(2); IncFIA(HI1)_1_HI1_AF250878(3); IncFIA_1__AP001918(1); IncFIB(AP001918)_1__AP001918(1); IncFIB(K)_1_Kpn3_JN233704(4); IncFIB(Mar)_1_pNDM-Mar_JN420336(1); IncFIB(pKPHS1)_1_pKPHS1_CP003223(1); IncFIB…
IncFII(Yp)_1_Yersenia_CP000670	34	10.2	Col(IMGS31)_1__NC_011406(1); Col440II_1__CP023921.1(4); Col440I_1__CP023920.1(5); ColKP3_1__JN205800(2); ColRNAI_1__DQ298019(4); ColpVC_1__JX133088(3); FII(pBK30683)_1__KF954760(3); IncA/C2_1__JN157804(4); IncFIA(HI1)_1_HI1_AF250878(4); IncFIA_1__AP001918(1); IncFIB(AP001918)_1__AP001918(2); IncFIB(K)_1_Kpn3_JN233704(4); IncFIB(Mar)_1_pNDM-Mar_JN420336(2); IncFIB(pKPHS1)_1_pKPHS1_CP003223(3); Inc…
IncFII_1_pKP91_CP000966	33	12.5882	Col440II_1__CP023921.1(2); Col440I_1__CP023920.1(4); ColKP3_1__JN205800(1); ColRNAI_1__DQ298019(3); ColpVC_1__JX133088(1); FII(pBK30683)_1__KF954760(1); IncA/C2_1__JN157804(4); IncFIA(HI1)_1_HI1_AF250878(3); IncFIA_1__AP001918(1); IncFIB(AP001918)_1__AP001918(1); IncFIB(K)_1_Kpn3_JN233704(12); IncFIB(Mar)_1_pNDM-Mar_JN420336(1); IncFIB(pKPHS1)_1_pKPHS1_CP003223(3); IncFIB(pQil)_1_pQil_JN233705(1)…
IncFII(pMET)_1_pMET1_EU383016	32	12.4	Col440II_1__CP023921.1(1); Col440I_1__CP023920.1(1); ColKP3_1__JN205800(1); ColRNAI_1__DQ298019(3); ColpVC_1__JX133088(1); FII(pBK30683)_1__KF954760(2); IncA/C2_1__JN157804(2); IncFIA(HI1)_1_HI1_AF250878(3); IncFIA_1__AP001918(1); IncFIB(AP001918)_1__AP001918(1); IncFIB(K)_1_Kpn3_JN233704(2); IncFIB(Mar)_1_pNDM-Mar_JN420336(1); IncFIB(pKPHS1)_1_pKPHS1_CP003223(1); IncFIB(pQil)_1_pQil_JN233705(1);…
IncFIB(AP001918)_1__AP001918	31	9.375	Col440II_1__CP023921.1(2); Col440I_1__CP023920.1(3); ColKP3_1__JN205800(1); ColRNAI_1__DQ298019(2); ColpVC_1__JX133088(2); FII(pBK30683)_1__KF954760(2); IncA/C2_1__JN157804(2); IncFIA(HI1)_1_HI1_AF250878(2); IncFIA_1__AP001918(1); IncFIB(K)_1_Kpn3_JN233704(4); IncFIB(Mar)_1_pNDM-Mar_JN420336(2); IncFIB(pKPHS1)_1_pKPHS1_CP003223(4); IncFIB(pQil)_1_pQil_JN233705(2); IncFII(29)_1_pUTI89_CP003035(1);…
IncFIA_1__AP001918	30	12.1333	Col440II_1__CP023921.1(1); Col440I_1__CP023920.1(2); ColKP3_1__JN205800(2); ColRNAI_1__DQ298019(1); ColpVC_1__JX133088(1); FII(pBK30683)_1__KF954760(1); IncA/C2_1__JN157804(1); IncFIA(HI1)_1_HI1_AF250878(2); IncFIB(AP001918)_1__AP001918(1); IncFIB(K)_1_Kpn3_JN233704(1); IncFIB(Mar)_1_pNDM-Mar_JN420336(1); IncFIB(pKPHS1)_1_pKPHS1_CP003223(1); IncFIB(pQil)_1_pQil_JN233705(2); IncFII(29)_1_pUTI89_CP…
IncFII(29)_1_pUTI89_CP003035	30	25	Col440II_1__CP023921.1(1); Col440I_1__CP023920.1(1); ColKP3_1__JN205800(1); ColRNAI_1__DQ298019(1); ColpVC_1__JX133088(1); FII(pBK30683)_1__KF954760(1); IncA/C2_1__JN157804(1); IncFIA(HI1)_1_HI1_AF250878(1); IncFIA_1__AP001918(1); IncFIB(AP001918)_1__AP001918(1); IncFIB(K)_1_Kpn3_JN233704(1); IncFIB(Mar)_1_pNDM-Mar_JN420336(1); IncFIB(pKPHS1)_1_pKPHS1_CP003223(1); IncFIB(pQil)_1_pQil_JN233705(1);…
IncN2_1__JF785549	30	9	Col440II_1__CP023921.1(1); Col440I_1__CP023920.1(1); ColKP3_1__JN205800(1); ColRNAI_1__DQ298019(1); ColpVC_1__JX133088(1); FII(pBK30683)_1__KF954760(1); IncA/C2_1__JN157804(1); IncFIA(HI1)_1_HI1_AF250878(1); IncFIA_1__AP001918(1); IncFIB(AP001918)_1__AP001918(1); IncFIB(K)_1_Kpn3_JN233704(1); IncFIB(Mar)_1_pNDM-Mar_JN420336(1); IncFIB(pKPHS1)_1_pKPHS1_CP003223(1); IncFIB(pQil)_1_pQil_JN233705(1);…
IncX6_1__KU302800	30	9.66667	Col440II_1__CP023921.1(1); Col440I_1__CP023920.1(1); ColKP3_1__JN205800(1); ColRNAI_1__DQ298019(1); ColpVC_1__JX133088(1); FII(pBK30683)_1__KF954760(1); IncA/C2_1__JN157804(1); IncFIA(HI1)_1_HI1_AF250878(1); IncFIA_1__AP001918(1); IncFIB(AP001918)_1__AP001918(1); IncFIB(K)_1_Kpn3_JN233704(1); IncFIB(Mar)_1_pNDM-Mar_JN420336(1); IncFIB(pKPHS1)_1_pKPHS1_CP003223(1); IncFIB(pQil)_1_pQil_JN233705(1);…
repA_2_pKPC-2_JX397875	30	25	Col440II_1__CP023921.1(1); Col440I_1__CP023920.1(1); ColKP3_1__JN205800(1); ColRNAI_1__DQ298019(1); ColpVC_1__JX133088(1); FII(pBK30683)_1__KF954760(1); IncA/C2_1__JN157804(1); IncFIA(HI1)_1_HI1_AF250878(1); IncFIA_1__AP001918(1); IncFIB(AP001918)_1__AP001918(1); IncFIB(K)_1_Kpn3_JN233704(1); IncFIB(Mar)_1_pNDM-Mar_JN420336(1); IncFIB(pKPHS1)_1_pKPHS1_CP003223(1); IncFIB(pQil)_1_pQil_JN233705(1);…
IncHI2A_1__BX664015	27	18.95	Col(IRGK)_1__AY543071(1); Col440II_1__CP023921.1(1); Col440I_1__CP023920.1(7); ColRNAI_1__DQ298019(3); ColpVC_1__JX133088(1); FII(pBK30683)_1__KF954760(1); IncA/C2_1__JN157804(3); IncFIA(HI1)_1_HI1_AF250878(4); IncFIB(K)_1_Kpn3_JN233704(7); IncFIB(Mar)_1_pNDM-Mar_JN420336(1); IncFIB(pKPHS1)_1_pKPHS1_CP003223(1); IncFIB(pQil)_1_pQil_JN233705(2); IncFII(K)_1__CP000648(1); IncFII(pHN7A8)_1_pHN7A8_JN…
IncX1_1__EU370913	27	15.8571	Col(IMGS31)_1__NC_011406(1); Col(IRGK)_1__AY543071(1); Col440II_1__CP023921.1(2); Col440I_1__CP023920.1(4); ColKP3_1__JN205800(2); ColRNAI_1__DQ298019(2); ColpVC_1__JX133088(3); FII(pBK30683)_1__KF954760(2); IncA/C2_1__JN157804(1); IncFIA(HI1)_1_HI1_AF250878(2); IncFIB(K)_1_Kpn3_JN233704(3); IncFIB(Mar)_1_pNDM-Mar_JN420336(1); IncFIB(pKPHS1)_1_pKPHS1_CP003223(1); IncFIB(pQil)_1_pQil_JN233705(2); …
IncL/M_1__AF550415	26	9.375	Col(MG828)_1__NC_008486(1); Col440II_1__CP023921.1(3); Col440I_1__CP023920.1(5); ColKP3_1__JN205800(2); ColRNAI_1__DQ298019(3); ColpVC_1__JX133088(1); FII(pBK30683)_1__KF954760(1); IncA/C2_1__JN157804(1); IncFIA(HI1)_1_HI1_AF250878(3); IncFIB(K)_1_Kpn3_JN233704(6); IncFIB(Mar)_1_pNDM-Mar_JN420336(2); IncFIB(pKPHS1)_1_pKPHS1_CP003223(1); IncFIB(pQil)_1_pQil_JN233705(4); IncFII(K)_1__CP000648(2); I…
IncU_1__DQ401103	23	12.9	Col440II_1__CP023921.1(3); Col440I_1__CP023920.1(6); ColRNAI_1__DQ298019(3); ColpVC_1__JX133088(1); FII(pBK30683)_1__KF954760(2); IncA/C2_1__JN157804(3); IncFIA(HI1)_1_HI1_AF250878(6); IncFIB(AP001918)_1__AP001918(1); IncFIB(K)_1_Kpn3_JN233704(7); IncFIB(Mar)_1_pNDM-Mar_JN420336(2); IncFIB(pKPHS1)_1_pKPHS1_CP003223(2); IncFIB(pQil)_1_pQil_JN233705(4); IncFII(K)_1__CP000648(3); IncFII(Yp)_1_Yersen…
Col(MG828)_1__NC_008486	22	11.75	Col(BS512)_1__NC_010656(1); Col440II_1__CP023921.1(1); Col440I_1__CP023920.1(3); ColKP3_1__JN205800(2); ColRNAI_1__DQ298019(4); ColpVC_1__JX133088(2); FII(pBK30683)_1__KF954760(1); IncA/C2_1__JN157804(1); IncFIA(HI1)_1_HI1_AF250878(2); IncFIB(K)_1_Kpn3_JN233704(3); IncFIB(Mar)_1_pNDM-Mar_JN420336(1); IncFIB(pKPHS1)_1_pKPHS1_CP003223(1); IncFIB(pQil)_1_pQil_JN233705(2); IncFII(K)_1__CP000648(1); I…
Col(IMGS31)_1__NC_011406	21	13.5	Col440II_1__CP023921.1(1); Col440I_1__CP023920.1(2); ColKP3_1__JN205800(1); ColRNAI_1__DQ298019(1); ColpVC_1__JX133088(1); FII(pBK30683)_1__KF954760(2); IncA/C2_1__JN157804(1); IncFIA(HI1)_1_HI1_AF250878(2); IncFIB(K)_1_Kpn3_JN233704(2); IncFIB(Mar)_1_pNDM-Mar_JN420336(2); IncFIB(pKPHS1)_1_pKPHS1_CP003223(1); IncFIB(pQil)_1_pQil_JN233705(1); IncFII(K)_1__CP000648(1); IncFII(Yp)_1_Yersenia_CP00067…
IncI2_1__KP347127	20	14	Col(IMGS31)_1__NC_011406(1); Col440II_1__CP023921.1(1); Col440I_1__CP023920.1(1); ColKP3_1__JN205800(1); ColRNAI_1__DQ298019(1); ColpVC_1__JX133088(1); FII(pBK30683)_1__KF954760(1); IncA/C2_1__JN157804(1); IncFIA(HI1)_1_HI1_AF250878(1); IncFIB(K)_1_Kpn3_JN233704(2); IncFIB(Mar)_1_pNDM-Mar_JN420336(1); IncFIB(pKPHS1)_1_pKPHS1_CP003223(1); IncFIB(pQil)_1_pQil_JN233705(1); IncFII(K)_1__CP000648(1); …
IncX5_2__MF062700.1	19	10	Col440I_1__CP023920.1(2); ColRNAI_1__DQ298019(1); ColpVC_1__JX133088(1); FII(pBK30683)_1__KF954760(1); IncFIA(HI1)_1_HI1_AF250878(1); IncFIB(K)_1_Kpn3_JN233704(2); IncFIB(Mar)_1_pNDM-Mar_JN420336(1); IncFIB(pKPHS1)_1_pKPHS1_CP003223(1); IncFIB(pQil)_1_pQil_JN233705(1); IncFII(K)_1__CP000648(1); IncFII_1__AY458016(1); IncHI1B_1_pNDM-MAR_JN420336(2); IncL/M(pMU407)_1_pMU407_U27345(1); IncL/M(pOXA-4…
Col(BS512)_1__NC_010656	18	13	Col(MG828)_1__NC_008486(1); Col440I_1__CP023920.1(1); ColKP3_1__JN205800(1); ColRNAI_1__DQ298019(1); ColpVC_1__JX133088(1); IncA/C2_1__JN157804(1); IncFIA(HI1)_1_HI1_AF250878(1); IncFIB(K)_1_Kpn3_JN233704(1); IncFIB(Mar)_1_pNDM-Mar_JN420336(1); IncFIB(pKPHS1)_1_pKPHS1_CP003223(1); IncFIB(pQil)_1_pQil_JN233705(1); IncFII(K)_1__CP000648(1); IncFII_1__AY458016(1); IncHI1B_1_pNDM-MAR_JN420336(1); Inc…
IncX4_1__CP002895	17	14.1667	Col(MG828)_1__NC_008486(1); Col440II_1__CP023921.1(1); Col440I_1__CP023920.1(5); ColRNAI_1__DQ298019(2); FII(pBK30683)_1__KF954760(1); IncA/C2_1__JN157804(2); IncFIA(HI1)_1_HI1_AF250878(3); IncFIB(K)_1_Kpn3_JN233704(6); IncFIB(Mar)_1_pNDM-Mar_JN420336(1); IncFII(pHN7A8)_1_pHN7A8_JN232517(1); IncHI1B_1_pNDM-MAR_JN420336(2); IncI1_1_Alpha_AP005147(1); IncL/M(pOXA-48)_1_pOXA-48_JN626286(1); IncN_1__…
IncX4_2__FN543504	17	19.5	Col(IRGK)_1__AY543071(1); Col440I_1__CP023920.1(1); ColRNAI_1__DQ298019(1); ColpVC_1__JX133088(1); IncA/C2_1__JN157804(1); IncFIA(HI1)_1_HI1_AF250878(1); IncFIB(K)_1_Kpn3_JN233704(2); IncFII(pHN7A8)_1_pHN7A8_JN232517(1); IncFII_1__AY458016(1); IncFII_1_pKP91_CP000966(1); IncHI1B_1_pNDM-MAR_JN420336(2); IncHI2A_1__BX664015(1); IncI1_1_Alpha_AP005147(2); IncQ1_1__M28829.1(1); IncR_1__DQ449578(1); I…
Col(IRGK)_1__AY543071	15	23	Col440I_1__CP023920.1(1); ColRNAI_1__DQ298019(1); ColpVC_1__JX133088(1); IncFIA(HI1)_1_HI1_AF250878(1); IncFIB(K)_1_Kpn3_JN233704(1); IncFII(pHN7A8)_1_pHN7A8_JN232517(1); IncFII_1__AY458016(1); IncHI1B_1_pNDM-MAR_JN420336(1); IncHI2A_1__BX664015(1); IncI1_1_Alpha_AP005147(1); IncQ1_1__M28829.1(1); IncR_1__DQ449578(1); IncX1_1__EU370913(1); IncX3_1__JN247852(1); IncX4_2__FN543504(1)
IncL/M(pMU407)_1_pMU407_U27345	13	16.875	Col440I_1__CP023920.1(1); ColRNAI_1__DQ298019(1); IncFIB(K)_1_Kpn3_JN233704(2); IncFIB(Mar)_1_pNDM-Mar_JN420336(1); IncFIB(pKPHS1)_1_pKPHS1_CP003223(2); IncFIB(pQil)_1_pQil_JN233705(1); IncHI1B_1_pNDM-MAR_JN420336(2); IncL/M(pOXA-48)_1_pOXA-48_JN626286(1); IncL/M_1__AF550415(1); IncN_1__AY046276(1); IncR_1__DQ449578(2); IncX3_1__JN247852(1); IncX5_2__MF062700.1(1)
IncN3_1__EF219134	11	7.33333	Col440I_1__CP023920.1(2); IncFIA(HI1)_1_HI1_AF250878(1); IncFIB(K)_1_Kpn3_JN233704(3); IncFIB(pQil)_1_pQil_JN233705(1); IncFII(K)_1__CP000648(1); IncHI1B_1_pNDM-MAR_JN420336(2); IncHI2A_1__BX664015(2); IncN_1__AY046276(1); IncR_1__DQ449578(1); IncU_1__DQ401103(1); IncX3_1__JN247852(1)
repA_1_pKPC-2_CP013325	9	3	ColRNAI_1__DQ298019(1); IncA/C2_1__JN157804(1); IncFIB(K)_1_Kpn3_JN233704(2); IncFII_1__AY458016(1); IncFII_1_pKP91_CP000966(1); IncHI1B_1_pNDM-MAR_JN420336(1); IncN_1__AY046276(1); IncR_1__DQ449578(1); IncX4_1__CP002895(1)
IncP6_1__JF785550	6	5	Col(IMGS31)_1__NC_011406(1); Col440I_1__CP023920.1(1); FII(pBK30683)_1__KF954760(1); IncFIA(HI1)_1_HI1_AF250878(1); IncFIB(K)_1_Kpn3_JN233704(1); IncFIB(Mar)_1_pNDM-Mar_JN420336(1)
IncFII(pKPX1)__AP012055	5	12	ColRNAI_1__DQ298019(1); IncFIA(HI1)_1_HI1_AF250878(1); IncFIB(K)_1_Kpn3_JN233704(1); IncFII_1__AY458016(1); IncR_1__DQ449578(1)
IncP1_3__KX377410	5	3	Col440I_1__CP023920.1(1); FII(pBK30683)_1__KF954760(2); IncFIA(HI1)_1_HI1_AF250878(1); IncFIB(K)_1_Kpn3_JN233704(1); IncU_1__DQ401103(1)
Col(Ye4449)_1__FJ696405	4	3	IncA/C2_1__JN157804(1); IncFIB(pKPHS1)_1_pKPHS1_CP003223(1); IncHI1B_1_pNDM-MAR_JN420336(1); IncN_1__AY046276(1)
IncHI1B(R27)_1_R27_AF250878	4	14	Col440I_1__CP023920.1(1); IncFII_1_pKP91_CP000966(1); IncHI1B_1_pNDM-MAR_JN420336(1); IncR_1__DQ449578(1)
Rep_1_pKPC-2_CP011573	3	2	Col440I_1__CP023920.1(1); IncFIB(K)_1_Kpn3_JN233704(1); IncHI1B_1_pNDM-MAR_JN420336(1)
Col156_1__NC_009781	2	19	IncA/C2_1__JN157804(1); IncFIB(K)_1_Kpn3_JN233704(1)
IncY_1__K02380	2	12	IncA/C2_1__JN157804(1); IncHI1B_1_pNDM-MAR_JN420336(1)
